# Supplementary material for: Exploring the Role of BCL2 Interactome in Cancer: A Protein/Residue Interaction Network Analysis
Source: Biology (Basel). 2025 Mar 5;14(3):261. doi: 10.3390/biology14030261 (PMC11940271; doi:10.3390/biology14030261)
Supplement: Supplementary file 1 [file biology-14-00261-s001.zip]

Archive with 2 entries (2 files):
- Bcl-2 Supplementary Data.xlsx
- Supplementary MD figures and tables.pdf
