# Supplementary material for: Exploring the Role of BCL2 Interactome in Cancer: A Protein/Residue Interaction Network Analysis
Source: Biology (Basel). 2025 Mar 5;14(3):261. doi: 10.3390/biology14030261 (PMC11940271; doi:10.3390/biology14030261)
Supplement: Supplementary file 1 [file biology-14-00261-s001.zip › Bcl-2 Supplementary Data.xlsx]

## Sheet: BCL2_133
Supplementary table S1. Bcl-2 (Uniprot: P10415) interactors generated by PINA v3.0
	Uniprot	Gene name	Protein name
1	A8K5I0	HSPA1B	Epididymis secretory protein Li 103
2	A8MW95	BECN2	Beclin-2
3	O00198	HRK	Activator of apoptosis harakiri
4	O14920	IKBKB	Inhibitor of nuclear factor kappa-B kinase subunit beta
5	O15111	CHUK	Inhibitor of nuclear factor kappa-B kinase subunit alpha
6	O15151	MDM4	Protein Mdm4
7	O15304	SIVA1	Apoptosis regulatory protein Siva
8	O43236	SEPTIN4	Septin-4
9	O43521	BCL2L11	Bcl-2-like protein 11
10	O60238	BNIP3L	BCL2/adenovirus E1B 19 kDa protein-interacting protein 3-like
11	O60260	PRKN	E3 ubiquitin-protein ligase parkin
12	O60551	NMT2	Glycylpeptide N-tetradecanoyltransferase 2
13	O94817	ATG12	Ubiquitin-like protein ATG12
14	O95197	RTN3	Reticulon-3
15	O95429	BAG4	BAG family molecular chaperone regulator 4
16	O95817	BAG3	BAG family molecular chaperone regulator 3
17	P00441	SOD1	Superoxide dismutase [Cu-Zn]
18	P01106	MYC	Myc proto-oncogene protein
19	P01111	NRAS	GTPase NRas
20	P01112	HRAS	GTPase HRas
21	P01116	KRAS	GTPase KRas
22	P02511	CRYAB	Alpha-crystallin B chain
23	P04049	RAF1	RAF proto-oncogene serine/threonine-protein kinase
24	P04637	p53	Cellular tumor antigen p53
25	P06493	CDK1	Cyclin-dependent kinase 1
26	P07900	HSP90AA1	Heat shock protein HSP 90-alpha
27	P08107	HSPA1A	Heat shock 70 kDa protein 1A
28	P09874	PARP1	Poly [ADP-ribose] polymerase 1
29	P10301	RRAS	Ras-related protein R-Ras
30	P10415	BCL2	Apoptosis regulator Bcl-2
31	P16615	ATP2A2	Sarcoplasmic/endoplasmic reticulum calcium ATPase 2
32	P17252	PRKCA	Protein kinase C alpha type
33	P17612	PRKACA	cAMP-dependent protein kinase catalytic subunit alpha
34	P17655	CAPN2	Calpain-2 catalytic subunit
35	P20700	LMNB1	Lamin-B1
36	P21796	VDAC1	Voltage-dependent anion-selective channel protein 1
37	P22736	NR4A1	Nuclear receptor subfamily 4 group A member 1
38	P24941	CDK2	Cyclin-dependent kinase 2
39	P27361	MAPK3	Mitogen-activated protein kinase 3
40	P27797	CALR	Calreticulin
41	P28482	MAPK1	Mitogen-activated protein kinase 1
42	P29590	PML	Protein PML
43	P30405	PPIF	Peptidyl-prolyl cis-trans isomerase F, mitochondrial
44	P31153	MAT2A	S-adenosylmethionine synthase isoform type-2
45	P35568	IRS1	Insulin receptor substrate 1
46	P36873	PPP1CC	Serine/threonine-protein phosphatase PP1-gamma catalytic subunit
47	P38398	BRCA1	Breast cancer type 1 susceptibility protein
48	P38646	HSPA9	Stress-70 protein, mitochondrial
49	P42574	CASP3	Caspase-3
50	P42575	CASP2	Caspase-2
51	P45983	MAPK8	Mitogen-activated protein kinase 8
52	P48454	PPP3CC	Serine/threonine-protein phosphatase 2B catalytic subunit gamma isoform
53	P49023	PXN	Paxillin
54	P49768	PSEN1	Presenilin-1
55	P49810	PSEN2	Presenilin-2
56	P50416	CPT1A	Carnitine O-palmitoyltransferase 1, liver isoform
57	P50452	SERPINB8	Serpin B8
58	P51451	BLK	Tyrosine-protein kinase Blk
59	P51572	BCAP31	B-cell receptor-associated protein 31
60	P55061	TMBIM6	Bax inhibitor 1
61	P55957	BID	BH3-interacting domain death agonist
62	P62136	PPP1CA	Serine/threonine-protein phosphatase PP1-alpha catalytic subunit
63	P62140	PPP1CB	Serine/threonine-protein phosphatase PP1-beta catalytic subunit
64	P63098	PPP3R1	Calcineurin subunit B type 1
65	P63167	DYNLL1	Dynein light chain 1, cytoplasmic
66	P63279	UBE2I	SUMO-conjugating enzyme UBC9
67	P67775	PPP2CA	Serine/threonine-protein phosphatase 2A catalytic subunit alpha isoform
68	P98170	XIAP	E3 ubiquitin-protein ligase XIAP
69	P99999	CYCS	Cytochrome c
70	Q05397	PTK2	Focal adhesion kinase 1
71	Q07812	BAX	Apoptosis regulator BAX
72	Q07817	BCL2L1	Bcl-2-like protein 1
73	Q07820	MCL1	Induced myeloid leukemia cell differentiation protein Mcl-1
74	Q07869	PPARA	Peroxisome proliferator-activated receptor alpha
75	Q08209	PPP3CA	Serine/threonine-protein phosphatase 2B catalytic subunit alpha isoform
76	Q08752	PPID	Peptidyl-prolyl cis-trans isomerase D
77	Q12981	BNIP1	Vesicle transport protein SEC20
78	Q12982	BNIP2	BCL2/adenovirus E1B 19 kDa protein-interacting protein 2
79	Q12983	BNIP3	BCL2/adenovirus E1B 19 kDa protein-interacting protein 3
80	Q13323	BIK	Bcl-2-interacting killer
81	Q13501	SQSTM1	Sequestosome-1
82	Q13526	PIN1	Peptidyl-prolyl cis-trans isomerase NIMA-interacting 1
83	Q13619	CUL4A	Cullin-4A
84	Q13625	TP53BP2	Apoptosis-stimulating of p53 protein 2
85	Q13794	PMAIP1	Phorbol-12-myristate-13-acetate-induced protein 1
86	Q14103	HNRNPD	Heterogeneous nuclear ribonucleoprotein D0
87	Q14145	KEAP1	Kelch-like ECH-associated protein 1
88	Q14318	FKBP8	Peptidyl-prolyl cis-trans isomerase FKBP8
89	Q14457	BECN1	Beclin-1
90	Q14573	ITPR3	Inositol 1,4,5-trisphosphate receptor type 3
91	Q14643	ITPR1	Inositol 1,4,5-trisphosphate receptor type 1
92	Q14790	CASP8	Caspase-8
93	Q15172	PPP2R5A	Serine/threonine-protein phosphatase 2A 56 kDa regulatory subunit alpha isoform
94	Q15388	TOMM20	Mitochondrial import receptor subunit TOM20 homolog
95	Q15637	SF1	Splicing factor 1
96	Q15759	MAPK11	Mitogen-activated protein kinase 11
97	Q16539	MAPK14	Mitogen-activated protein kinase 14
98	Q16611	BAK1	Bcl-2 homologous antagonist/killer
99	Q16637	SMN1	Survival motor neuron protein
100	Q16665	HIF1A	Hypoxia-inducible factor 1-alpha
101	Q5S007	LRRK2	Leucine-rich repeat serine/threonine-protein kinase 2
102	Q69YN4	VIRMA	Protein virilizer homolog
103	Q7L3V2	RTL10	Protein Bop
104	Q7Z465	BNIPL	Bcl-2/adenovirus E1B 19 kDa-interacting protein 2-like protein
105	Q86Y07	VRK2	Serine/threonine-protein kinase VRK2
106	Q8IZY5	BLID	BH3-like motif-containing cell death inducer
107	Q8N5K1	CISD2	CDGSH iron-sulfur domain-containing protein 2
108	Q8NFZ5	TNIP2	TNFAIP3-interacting protein 2
109	Q92570	NR4A3	Nuclear receptor subfamily 4 group A member 3
110	Q92934	BAD	Bcl2-associated agonist of cell death
111	Q93084	ATP2A3	Sarcoplasmic/endoplasmic reticulum calcium ATPase 3
112	Q96BY2	MOAP1	Modulator of apoptosis 1
113	Q96D59	RNF183	E3 ubiquitin-protein ligase RNF183
114	Q96F15	GIMAP5	GTPase IMAP family member 5
115	Q96LC9	BMF	Bcl-2-modifying factor
116	Q99638	RAD9A	Cell cycle checkpoint control protein RAD9A
117	Q99640	PKMYT1	Membrane-associated tyrosine- and threonine-specific cdc2-inhibitory kinase
118	Q99728	BARD1	BRCA1-associated RING domain protein 1
119	Q99933	BAG1	BAG family molecular chaperone regulator 1
120	Q9BXH1	BBC3	Bcl-2-binding component 3, isoforms 1/2
121	Q9BZR8	BCL2L14	Apoptosis facilitator Bcl-2-like protein 14
122	Q9C000	NLRP1	NACHT, LRR and PYD domains-containing protein 1
123	Q9C0C7	AMBRA1	Activating molecule in BECN1-regulated autophagy protein 1
124	Q9H2V7	SPNS1	Protein spinster homolog 1
125	Q9HB09	BCL2L12	Bcl-2-like protein 12
126	Q9HCN2	TP53AIP1	p53-regulated apoptosis-inducing protein 1
127	Q9HD36	BCL2L10	Bcl-2-like protein 10
128	Q9NQC3	RTN4	Reticulon-4
129	Q9NQS1	AVEN	Cell death regulator Aven
130	Q9NYF8	BCLAF1	Bcl-2-associated transcription factor 1
131	Q9NZS9	BFAR	Bifunctional apoptosis regulator
132	Q9Y287	ITM2B	Integral membrane protein 2B
133	Q9Y4H2	IRS2	Insulin receptor substrate 2
134	Q9Y6K9	IKBKG	NF-kappa-B essential modulator

## Sheet: BCL2_116
Supplementary Table S2. Experimentally validated Bcl-2 interactors (Uniprot: P10415) generated by PINA v3.0
	Uniprot	Gene name	Protein name
1	A8MW95	BECN2	Beclin-2
2	O00198	HRK	Activator of apoptosis harakiri
3	O14920	IKBKB	Inhibitor of nuclear factor kappa-B kinase subunit beta
4	O15111	CHUK	Inhibitor of nuclear factor kappa-B kinase subunit alpha
5	O15151	MDM4	Protein Mdm4
6	O15304	SIVA1	Apoptosis regulatory protein Siva
7	O43236	SEPTIN4	Septin-4
8	O43521	BCL2L11	Bcl-2-like protein 11
9	O60238	BNIP3L	BCL2/adenovirus E1B 19 kDa protein-interacting protein 3-like
10	O60260	PRKN	E3 ubiquitin-protein ligase parkin
11	O60551	NMT2	Glycylpeptide N-tetradecanoyltransferase 2
12	O94817	ATG12	Ubiquitin-like protein ATG12
13	O95197	RTN3	Reticulon-3
14	O95817	BAG3	BAG family molecular chaperone regulator 3
15	P00441	SOD1	Superoxide dismutase [Cu-Zn]
16	P01106	MYC	Myc proto-oncogene protein
17	P01116	KRAS	GTPase KRas
18	P02511	CRYAB	Alpha-crystallin B chain
19	P04049	RAF1	RAF proto-oncogene serine/threonine-protein kinase
20	P04637	p53	Cellular tumor antigen p53
21	P06493	CDK1	Cyclin-dependent kinase 1
22	P07900	HSP90AA1	Heat shock protein HSP 90-alpha
23	P08107	HSPA1A	Heat shock 70 kDa protein 1A
24	P09874	PARP1	Poly [ADP-ribose] polymerase 1
25	P10301	RRAS	Ras-related protein R-Ras
26	P10415	BCL2	Apoptosis regulator Bcl-2
27	P17655	CAPN2	Calpain-2 catalytic subunit
28	P21796	VDAC1	Voltage-dependent anion-selective channel protein 1
29	P22736	NR4A1	Nuclear receptor subfamily 4 group A member 1
30	P24941	CDK2	Cyclin-dependent kinase 2
31	P27797	CALR	Calreticulin
32	P28482	MAPK1	Mitogen-activated protein kinase 1
33	P29590	PML	Protein PML
34	P30405	PPIF	Peptidyl-prolyl cis-trans isomerase F, mitochondrial
35	P31153	MAT2A	S-adenosylmethionine synthase isoform type-2
36	P35568	IRS1	Insulin receptor substrate 1
37	P36873	PPP1CC	Serine/threonine-protein phosphatase PP1-gamma catalytic subunit
38	P38398	BRCA1	Breast cancer type 1 susceptibility protein
39	P38646	HSPA9	Stress-70 protein, mitochondrial
40	P42574	CASP3	Caspase-3
41	P42575	CASP2	Caspase-2
42	P45983	MAPK8	Mitogen-activated protein kinase 8
43	P48454	PPP3CC	Serine/threonine-protein phosphatase 2B catalytic subunit gamma isoform
44	P49768	PSEN1	Presenilin-1
45	P49810	PSEN2	Presenilin-2
46	P50452	SERPINB8	Serpin B8
47	P51451	BLK	Tyrosine-protein kinase Blk
48	P51572	BCAP31	B-cell receptor-associated protein 31
49	P55061	TMBIM6	Bax inhibitor 1
50	P55957	BID	BH3-interacting domain death agonist
51	P62136	PPP1CA	Serine/threonine-protein phosphatase PP1-alpha catalytic subunit
52	P62140	PPP1CB	Serine/threonine-protein phosphatase PP1-beta catalytic subunit
53	P63098	PPP3R1	Calcineurin subunit B type 1
54	P63167	DYNLL1	Dynein light chain 1, cytoplasmic
55	P63279	UBE2I	SUMO-conjugating enzyme UBC9
56	P67775	PPP2CA	Serine/threonine-protein phosphatase 2A catalytic subunit alpha isoform
57	P98170	XIAP	E3 ubiquitin-protein ligase XIAP
58	Q07812	BAX	Apoptosis regulator BAX
59	Q07817	BCL2L1	Bcl-2-like protein 1
60	Q07820	MCL1	Induced myeloid leukemia cell differentiation protein Mcl-1
61	Q07869	PPARA	Peroxisome proliferator-activated receptor alpha
62	Q08209	PPP3CA	Serine/threonine-protein phosphatase 2B catalytic subunit alpha isoform
63	Q08752	PPID	Peptidyl-prolyl cis-trans isomerase D
64	Q12981	BNIP1	Vesicle transport protein SEC20
65	Q12982	BNIP2	BCL2/adenovirus E1B 19 kDa protein-interacting protein 2
66	Q12983	BNIP3	BCL2/adenovirus E1B 19 kDa protein-interacting protein 3
67	Q13323	BIK	Bcl-2-interacting killer
68	Q13501	SQSTM1	Sequestosome-1
69	Q13526	PIN1	Peptidyl-prolyl cis-trans isomerase NIMA-interacting 1
70	Q13619	CUL4A	Cullin-4A
71	Q13625	TP53BP2	Apoptosis-stimulating of p53 protein 2
72	Q13794	PMAIP1	Phorbol-12-myristate-13-acetate-induced protein 1
73	Q14103	HNRNPD	Heterogeneous nuclear ribonucleoprotein D0
74	Q14145	KEAP1	Kelch-like ECH-associated protein 1
75	Q14318	FKBP8	Peptidyl-prolyl cis-trans isomerase FKBP8
76	Q14457	BECN1	Beclin-1
77	Q14573	ITPR3	Inositol 1,4,5-trisphosphate receptor type 3
78	Q14643	ITPR1	Inositol 1,4,5-trisphosphate receptor type 1
79	Q14790	CASP8	Caspase-8
80	Q15172	PPP2R5A	Serine/threonine-protein phosphatase 2A 56 kDa regulatory subunit alpha isoform
81	Q15388	TOMM20	Mitochondrial import receptor subunit TOM20 homolog
82	Q16611	BAK1	Bcl-2 homologous antagonist/killer
83	Q16637	SMN1	Survival motor neuron protein
84	Q16665	HIF1A	Hypoxia-inducible factor 1-alpha
85	Q5S007	LRRK2	Leucine-rich repeat serine/threonine-protein kinase 2
86	Q69YN4	VIRMA	Protein virilizer homolog
87	Q7L3V2	RTL10	Protein Bop
88	Q7Z465	BNIPL	Bcl-2/adenovirus E1B 19 kDa-interacting protein 2-like protein
89	Q86Y07	VRK2	Serine/threonine-protein kinase VRK2
90	Q8IZY5	BLID	BH3-like motif-containing cell death inducer
91	Q8N5K1	CISD2	CDGSH iron-sulfur domain-containing protein 2
92	Q8NFZ5	TNIP2	TNFAIP3-interacting protein 2
93	Q92570	NR4A3	Nuclear receptor subfamily 4 group A member 3
94	Q92934	BAD	Bcl2-associated agonist of cell death
95	Q93084	ATP2A3	Sarcoplasmic/endoplasmic reticulum calcium ATPase 3
96	Q96BY2	MOAP1	Modulator of apoptosis 1
97	Q96D59	RNF183	E3 ubiquitin-protein ligase RNF183
98	Q96F15	GIMAP5	GTPase IMAP family member 5
99	Q96LC9	BMF	Bcl-2-modifying factor
100	Q99638	RAD9A	Cell cycle checkpoint control protein RAD9A
101	Q99728	BARD1	BRCA1-associated RING domain protein 1
102	Q99933	BAG1	BAG family molecular chaperone regulator 1
103	Q9BXH1	BBC3	Bcl-2-binding component 3, isoforms 1/2
104	Q9C000	NLRP1	NACHT, LRR and PYD domains-containing protein 1
105	Q9C0C7	AMBRA1	Activating molecule in BECN1-regulated autophagy protein 1
106	Q9H2V7	SPNS1	Protein spinster homolog 1
107	Q9HB09	BCL2L12	Bcl-2-like protein 12
108	Q9HCN2	TP53AIP1	p53-regulated apoptosis-inducing protein 1
109	Q9HD36	BCL2L10	Bcl-2-like protein 10
110	Q9NQC3	RTN4	Reticulon-4
111	Q9NQS1	AVEN	Cell death regulator Aven
112	Q9NYF8	BCLAF1	Bcl-2-associated transcription factor 1
113	Q9NZS9	BFAR	Bifunctional apoptosis regulator
114	Q9Y287	ITM2B	Integral membrane protein 2B
115	Q9Y4H2	IRS2	Insulin receptor substrate 2
116	Q9Y6K9	IKBKG	NF-kappa-B essential modulator

## Sheet: BCL2_59
Supplementary Table S3. Direct interaction (59) with Bcl-2 (Uniprot: P10415) generated by PINA v3.0
	Uniprot	Gene name	Protein name
1	O00198	HRK	Activator of apoptosis harakiri
2	O43236	SEPTIN4	Septin-4
3	O43521	BCL2L11	Bcl-2-like protein 11
4	O60238	BNIP3L	BCL2/adenovirus E1B 19 kDa protein-interacting protein 3-like
5	O60260	PRKN	E3 ubiquitin-protein ligase parkin
6	P00441	SOD1	Superoxide dismutase [Cu-Zn]
7	P04049	RAF1	RAF proto-oncogene serine/threonine-protein kinase
8	P04637	p53	Cellular tumor antigen p53
9	P06493	CDK1	Cyclin-dependent kinase 1
10	P09874	PARP1	Poly [ADP-ribose] polymerase 1
11	P10301	RRAS	Ras-related protein R-Ras
12	P10415	BCL2	Apoptosis regulator Bcl-2
13	P17655	CAPN2	Calpain-2 catalytic subunit
14	P22736	NR4A1	Nuclear receptor subfamily 4 group A member 1
15	P28482	MAPK1	Mitogen-activated protein kinase 1
16	P38398	BRCA1	Breast cancer type 1 susceptibility protein
17	P42574	CASP3	Caspase-3
18	P45983	MAPK8	Mitogen-activated protein kinase 8
19	P48454	PPP3CC	Serine/threonine-protein phosphatase 2B catalytic subunit gamma isoform
20	P49768	PSEN1	Presenilin-1
21	P51451	BLK	Tyrosine-protein kinase Blk
22	P51572	BCAP31	B-cell receptor-associated protein 31
23	P55957	BID	BH3-interacting domain death agonist
24	P63098	PPP3R1	Calcineurin subunit B type 1
25	P67775	PPP2CA	Serine/threonine-protein phosphatase 2A catalytic subunit alpha isoform
26	P98170	XIAP	E3 ubiquitin-protein ligase XIAP
27	Q07812	BAX	Apoptosis regulator BAX
28	Q07817	BCL2L1	Bcl-2-like protein 1
29	Q07869	PPARA	Peroxisome proliferator-activated receptor alpha
30	Q08752	PPID	Peptidyl-prolyl cis-trans isomerase D
31	Q12981	BNIP1	Vesicle transport protein SEC20
32	Q12982	BNIP2	BCL2/adenovirus E1B 19 kDa protein-interacting protein 2
33	Q12983	BNIP3	BCL2/adenovirus E1B 19 kDa protein-interacting protein 3
34	Q13323	BIK	Bcl-2-interacting killer
35	Q13501	SQSTM1	Sequestosome-1
36	Q13625	TP53BP2	Apoptosis-stimulating of p53 protein 2
37	Q13794	PMAIP1	Phorbol-12-myristate-13-acetate-induced protein 1
38	Q14103	HNRNPD	Heterogeneous nuclear ribonucleoprotein D0
39	Q14318	FKBP8	Peptidyl-prolyl cis-trans isomerase FKBP8
40	Q14457	BECN1	Beclin-1
41	Q14643	ITPR1	Inositol 1,4,5-trisphosphate receptor type 1
42	Q14790	CASP8	Caspase-8
43	Q15388	TOMM20	Mitochondrial import receptor subunit TOM20 homolog
44	Q16611	BAK1	Bcl-2 homologous antagonist/killer
45	Q16637	SMN1	Survival motor neuron protein
46	Q5S007	LRRK2	Leucine-rich repeat serine/threonine-protein kinase 2
47	Q7Z465	BNIPL	Bcl-2/adenovirus E1B 19 kDa-interacting protein 2-like protein
48	Q8N5K1	CISD2	CDGSH iron-sulfur domain-containing protein 2
49	Q92934	BAD	Bcl2-associated agonist of cell death
50	Q96D59	RNF183	E3 ubiquitin-protein ligase RNF183
51	Q96LC9	BMF	Bcl-2-modifying factor
52	Q99638	RAD9A	Cell cycle checkpoint control protein RAD9A
53	Q99933	BAG1	BAG family molecular chaperone regulator 1
54	Q9BXH1	BBC3	Bcl-2-binding component 3, isoforms 1/2
55	Q9C000	NLRP1	NACHT, LRR and PYD domains-containing protein 1
56	Q9C0C7	AMBRA1	Activating molecule in BECN1-regulated autophagy protein 1
57	Q9HB09	BCL2L12	Bcl-2-like protein 12
58	Q9NQC3	RTN4	Reticulon-4
59	Q9NQS1	AVEN	Cell death regulator Aven
60	Q9NZS9	BFAR	Bifunctional apoptosis regulator

## Sheet: p53_1149 
Supplementary Table S4. Experimentally validated p53 interactors generated by PINA v3.0
	Uniprot	Gene name	Protein name
1	A6NJU9	NPIPB13	Nuclear pore complex-interacting protein family member B13
2	A8K0R7	ZNF839	Zinc finger protein 839
3	B2RTY4	MYO9A	Unconventional myosin-IXa
4	B4DVN3	MAEA	E3 ubiquitin-protein transferase MAEA
5	C9JE35	ZNF3	Zinc finger protein 3
6	H0YCT6	ARHGEF4	Rho guanine nucleotide exchange factor 4
7	J3KN53	MDM2	E3 ubiquitin-protein ligase Mdm2
8	O00159	MYO1C	Unconventional myosin-Ic
9	O00231	PSMD11	26S proteasome non-ATPase regulatory subunit 11
10	O00255	MEN1	Menin
11	O00303	EIF3F	Eukaryotic translation initiation factor 3 subunit F
12	O00411	POLRMT	DNA-directed RNA polymerase, mitochondrial
13	O00425	IGF2BP3	Insulin-like growth factor 2 mRNA-binding protein 3
14	O00541	PES1	Pescadillo homolog
15	O00571	DDX3X	ATP-dependent RNA helicase DDX3X
16	O00629	KPNA4	Importin subunit alpha-3
17	O00746	NME4	Nucleoside diphosphate kinase, mitochondrial
18	O14497	ARID1A	AT-rich interactive domain-containing protein 1A
19	O14503	BHLHE40	Class E basic helix-loop-helix protein 40
20	O14556	GAPDHS	Glyceraldehyde-3-phosphate dehydrogenase, testis-specific
21	O14576	DYNC1I1	Cytoplasmic dynein 1 intermediate chain 1
22	O14641	DVL2	Segment polarity protein dishevelled homolog DVL-2
23	O14654	IRS4	Insulin receptor substrate 4
24	O14737	PDCD5	Programmed cell death protein 5
25	O14744	PRMT5	Protein arginine N-methyltransferase 5
26	O14757	CHEK1	Serine/threonine-protein kinase Chk1
27	O14867	BACH1	Transcription regulator protein BACH1
28	O14920	IKBKB	Inhibitor of nuclear factor kappa-B kinase subunit beta
29	O14965	AURKA	Aurora kinase A
30	O14974	PPP1R12A	Protein phosphatase 1 regulatory subunit 12A
31	O14980	XPO1	Exportin-1
32	O15047	SETD1A	Histone-lysine N-methyltransferase SETD1A
33	O15055	PER2	Period circadian protein homolog 2
34	O15105	SMAD7	Mothers against decapentaplegic homolog 7
35	O15111	CHUK	Inhibitor of nuclear factor kappa-B kinase subunit alpha
36	O15126	SCAMP1	Secretory carrier-associated membrane protein 1
37	O15151	MDM4	Protein Mdm4
38	O15164	TRIM24	Transcription intermediary factor 1-alpha
39	O15169	AXIN1	Axin-1
40	O15205	UBD	Ubiquitin D
41	O15297	PPM1D	Protein phosphatase 1D
42	O15304	SIVA1	Apoptosis regulatory protein Siva
43	O15350	TP73	Tumor protein p73
44	O15353	FOXN1	Forkhead box protein N1
45	O15355	PPM1G	Protein phosphatase 1G
46	O15372	EIF3H	Eukaryotic translation initiation factor 3 subunit H
47	O15379	HDAC3	Histone deacetylase 3
48	O15391	YY2	Transcription factor YY2
49	O15479	MAGEB2	Melanoma-associated antigen B2
50	O15519	CFLAR	CASP8 and FADD-like apoptosis regulator
51	O15524	SOCS1	Suppressor of cytokine signaling 1
52	O15550	KDM6A	Lysine-specific demethylase 6A
53	O43189	PHF1	PHD finger protein 1
54	O43257	ZNHIT1	Zinc finger HIT domain-containing protein 1
55	O43261	DLEU1	Leukemia-associated protein 1
56	O43290	SART1	U4/U6.U5 tri-snRNP-associated protein 1
57	O43365	HOXA3	Homeobox protein Hox-A3
58	O43422	THAP12	52 kDa repressor of the inhibitor of the protein kinase
59	O43504	LAMTOR5	Ragulator complex protein LAMTOR5
60	O43524	FOXO3	Forkhead box protein O3
61	O43593	HR	Lysine-specific demethylase hairless
62	O43623	SNAI2	Zinc finger protein SNAI2
63	O43638	FOXS1	Forkhead box protein S1
64	O43741	PRKAB2	5'-AMP-activated protein kinase subunit beta-2
65	O43819	SCO2	Protein SCO2 homolog, mitochondrial
66	O43837	IDH3B	Isocitrate dehydrogenase [NAD] subunit beta, mitochondrial
67	O43847	NRDC	Nardilysin
68	O60260	PRKN	E3 ubiquitin-protein ligase parkin
69	O60285	NUAK1	NUAK family SNF1-like kinase 1
70	O60341	KDM1A	Lysine-specific histone demethylase 1A
71	O60343	TBC1D4	TBC1 domain family member 4
72	O60477	BRINP1	BMP/retinoic acid-inducible neural-specific protein 1
73	O60481	ZIC3	Zinc finger protein ZIC 3
74	O60488	ACSL4	Long-chain-fatty-acid--CoA ligase 4
75	O60506	SYNCRIP	Heterogeneous nuclear ribonucleoprotein Q
76	O60551	NMT2	Glycylpeptide N-tetradecanoyltransferase 2
77	O60568	PLOD3	Multifunctional procollagen lysine hydroxylase and glycosyltransferase LH3 [Includes: Procollagen-lysine,2-oxoglutarate 5-dioxygenase 3
78	O60573	EIF4E2	Eukaryotic translation initiation factor 4E type 2
79	O60675	MAFK	Transcription factor MafK
80	O60678	PRMT3	Protein arginine N-methyltransferase 3
81	O60729	CDC14B	Dual specificity protein phosphatase CDC14B
82	O60763	USO1	General vesicular transport factor p115
83	O60783	MRPS14	28S ribosomal protein S14, mitochondrial
84	O60841	EIF5B	Eukaryotic translation initiation factor 5B
85	O60884	DNAJA2	DnaJ homolog subfamily A member 2
86	O60885	BRD4	Bromodomain-containing protein 4
87	O60936	NOL3	Nucleolar protein 3
88	O75112	LDB3	LIM domain-binding protein 3
89	O75147	OBSL1	Obscurin-like protein 1
90	O75150	RNF40	E3 ubiquitin-protein ligase BRE1B
91	O75164	KDM4A	Lysine-specific demethylase 4A
92	O75182	SIN3B	Paired amphipathic helix protein Sin3b
93	O75190	DNAJB6	DnaJ homolog subfamily B member 6
94	O75340	PDCD6	Programmed cell death protein 6
95	O75376	NCOR1	Nuclear receptor corepressor 1
96	O75460	ERN1	Serine/threonine-protein kinase/endoribonuclease IRE1
97	O75469	NR1I2	Nuclear receptor subfamily 1 group I member 2
98	O75478	TADA2A	Transcriptional adapter 2-alpha
99	O75486	SUPT3H	Transcription initiation protein SPT3 homolog
100	O75528	TADA3	Transcriptional adapter 3
101	O75529	TAF5L	TAF5-like RNA polymerase II p300/CBP-associated factor-associated factor 65 kDa subunit 5L
102	O75533	SF3B1	Splicing factor 3B subunit 1
103	O75665	OFD1	Oral-facial-digital syndrome 1 protein
104	O75694	NUP155	Nuclear pore complex protein Nup155
105	O75821	EIF3G	Eukaryotic translation initiation factor 3 subunit G
106	O75832	PSMD10	26S proteasome non-ATPase regulatory subunit 10
107	O75925	PIAS1	E3 SUMO-protein ligase PIAS1
108	O75928	PIAS2	E3 SUMO-protein ligase PIAS2
109	O75970	MPDZ	Multiple PDZ domain protein
110	O94776	MTA2	Metastasis-associated protein MTA2
111	O94855	SEC24D	Protein transport protein Sec24D
112	O94864	SUPT7L	STAGA complex 65 subunit gamma
113	O94952	FBXO21	F-box only protein 21
114	O94979	SEC31A	Protein transport protein Sec31A
115	O94986	CEP152	Centrosomal protein of 152 kDa
116	O94992	HEXIM1	Protein HEXIM1
117	O95071	UBR5	E3 ubiquitin-protein ligase UBR5
118	O95155	UBE4B	Ubiquitin conjugation factor E4 B
119	O95229	ZWINT	ZW10 interactor
120	O95251	KAT7	Histone acetyltransferase KAT7
121	O95352	ATG7	Ubiquitin-like modifier-activating enzyme ATG7
122	O95365	ZBTB7A	Zinc finger and BTB domain-containing protein 7A
123	O95376	ARIH2	E3 ubiquitin-protein ligase ARIH2
124	O95411	TIAF1	TGFB1-induced anti-apoptotic factor 1
125	O95571	ETHE1	Persulfide dioxygenase ETHE1, mitochondrial
126	O95630	STAMBP	STAM-binding protein
127	O95644	NFATC1	Nuclear factor of activated T-cells, cytoplasmic 1
128	O95714	HERC2	E3 ubiquitin-protein ligase HERC2
129	O95758	PTBP3	Polypyrimidine tract-binding protein 3
130	O95810	CAVIN2	Caveolae-associated protein 2
131	O95816	BAG2	BAG family molecular chaperone regulator 2
132	O95863	SNAI1	Zinc finger protein SNAI1
133	O95905	ECD	Protein ecdysoneless homolog
134	O95967	EFEMP2	EGF-containing fibulin-like extracellular matrix protein 2
135	O95997	PTTG1	Securin
136	O96013	PAK4	Serine/threonine-protein kinase PAK 4
137	O96017	CHEK2	Serine/threonine-protein kinase Chk2
138	O96019	ACTL6A	Actin-like protein 6A
139	O96028	NSD2	Histone-lysine N-methyltransferase NSD2
140	P00374	DHFR	Dihydrofolate reductase
141	P00491	PNP	Purine nucleoside phosphorylase
142	P00519	ABL1	Tyrosine-protein kinase ABL1
143	P01019	AGT	Angiotensinogen
144	P01106	MYC	Myc proto-oncogene protein
145	P01112	HRAS	GTPase HRas
146	P02511	CRYAB	Alpha-crystallin B chain
147	P02545	LMNA	Prelamin-A/C [Cleaved into: Lamin-A/C
148	P02749	APOH	Beta-2-glycoprotein 1
149	P02786	TFRC	Transferrin receptor protein 1
150	P02794	FTH1	Ferritin heavy chain
151	P03372	ESR1	Estrogen receptor
152	P03950	ANG	Angiogenin
153	P04083	ANXA1	Annexin A1
154	P04150	NR3C1	Glucocorticoid receptor
155	P04183	TK1	Thymidine kinase, cytosolic
156	P04271	S100B	Protein S100-B
157	P04406	GAPDH	Glyceraldehyde-3-phosphate dehydrogenase
158	P04626	ERBB2	Receptor tyrosine-protein kinase erbB-2
159	P04637	p53	Cellular tumor antigen p53
160	P04731	MT1A	Metallothionein-1A
161	P04792	HSPB1	Heat shock protein beta-1
162	P04908	H2AC4	Histone H2A type 1-B/E
163	P05109	S100A8	Protein S100-A8
164	P05141	SLC25A5	ADP/ATP translocase 2
165	P05165	PCCA	Propionyl-CoA carboxylase alpha chain, mitochondrial
166	P05166	PCCB	Propionyl-CoA carboxylase beta chain, mitochondrial
167	P05386	RPLP1	60S acidic ribosomal protein P1
168	P05387	RPLP2	60S acidic ribosomal protein P2
169	P05388	RPLP0	60S acidic ribosomal protein P0
170	P05412	c-Jun	Transcription factor AP-1
171	P05455	SSB	Lupus La protein
172	P05549	TFAP2A	Transcription factor AP-2-alpha
173	P06396	GSN	Gelsolin
174	P06400	RB1	Retinoblastoma-associated protein
175	P06493	CDK1	Cyclin-dependent kinase 1
176	P06703	S100A6	Protein S100-A6
177	P06748	NPM1	Nucleophosmin
178	P06753	TPM3	Tropomyosin alpha-3 chain
179	P07355	ANXA2	Annexin A2
180	P07384	CAPN1	Calpain-1 catalytic subunit
181	P07437	TUBB	Tubulin beta chain
182	P07900	HSP90AA1	Heat shock protein HSP 90-alpha
183	P07948	LYN	Tyrosine-protein kinase Lyn
184	P08047	SP1	Transcription factor Sp1
185	P08069	IGF1R	Insulin-like growth factor 1 receptor
186	P08107	HSPA1A	Heat shock 70 kDa protein 1A
187	P08138	NGFR	Tumor necrosis factor receptor superfamily member 16
188	P08151	GLI1	Zinc finger protein GLI1
189	P08218	CELA2B	Chymotrypsin-like elastase family member 2B
190	P08238	HSP90AB1	Heat shock protein HSP 90-beta
191	P08559	PDHA1	Pyruvate dehydrogenase E1 component subunit alpha, somatic form, mitochondrial
192	P08581	MET	Hepatocyte growth factor receptor
193	P08670	VIM	Vimentin
194	P09038	FGF2	Fibroblast growth factor 2
195	P09429	HMGB1	High mobility group protein B1
196	P09493	TPM1	Tropomyosin alpha-1 chain
197	P09496	CLTA	Clathrin light chain A
198	P09497	CLTB	Clathrin light chain B
199	P09651	HNRNPA1	Heterogeneous nuclear ribonucleoprotein A1
200	P09661	SNRPA1	U2 small nuclear ribonucleoprotein A'
201	P09874	PARP1	Poly [ADP-ribose] polymerase 1
202	P09884	POLA1	DNA polymerase alpha catalytic subunit
203	P09936	UCHL1	Ubiquitin carboxyl-terminal hydrolase isozyme L1
204	P0CG47	UBB	Polyubiquitin-B [Cleaved into: Ubiquitin]
205	P0CG48	UBC	Polyubiquitin-C [Cleaved into: Ubiquitin]
206	P0CW22	RPS17	40S ribosomal protein S17
207	P10275	AR	Androgen receptor
208	P10398	ARAF	Serine/threonine-protein kinase A-Raf
209	P10415	BCL2	Apoptosis regulator Bcl-2
210	P10599	TXN	Thioredoxin
211	P10809	HSPD1	60 kDa heat shock protein, mitochondrial
212	P10828	THRB	Thyroid hormone receptor beta
213	P10911	MCF2	Proto-oncogene DBL
214	P11021	HSPA5	Endoplasmic reticulum chaperone BiP
215	P11142	HSPA8	Heat shock cognate 71 kDa protein
216	P11274	BCR	Breakpoint cluster region protein
217	P11387	TOP1	DNA topoisomerase 1
218	P11388	TOP2A	DNA topoisomerase 2-alpha
219	P11473	VDR	Vitamin D3 receptor
220	P11498	PC	Pyruvate carboxylase, mitochondrial
221	P11597	CETP	Cholesteryl ester transfer protein
222	P11766	ADH5	Alcohol dehydrogenase class-3
223	P11802	CDK4	Cyclin-dependent kinase 4
224	P11940	PABPC1	Polyadenylate-binding protein 1
225	P12004	PCNA	Proliferating cell nuclear antigen
226	P12429	ANXA3	Annexin A3
227	P12755	SKI	Ski oncogene
228	P12931	SRC	Proto-oncogene tyrosine-protein kinase Src
229	P12956	XRCC6	X-ray repair cross-complementing protein 6
230	P13497	BMP1	Bone morphogenetic protein 1
231	P13569	CFTR	Cystic fibrosis transmembrane conductance regulator
232	P13639	EEF2	Elongation factor 2
233	P13693	TPT1	Translationally-controlled tumor protein
234	P14174	MIF	Macrophage migration inhibitory factor
235	P14373	TRIM27	Zinc finger protein RFP
236	P14625	HSP90B1	Endoplasmin
237	P14649	MYL6B	Myosin light chain 6B
238	P14866	HNRNPL	Heterogeneous nuclear ribonucleoprotein L
239	P14921	ETS1	Protein C-ets-1
240	P15036	ETS2	Protein C-ets-2
241	P15559	NQO1	NAD
242	P15735	PHKG2	Phosphorylase b kinase gamma catalytic chain, liver/testis isoform
243	P15880	RPS2	40S ribosomal protein S2
244	P15884	TCF4	Transcription factor 4
245	P15927	RPA2	Replication protein A 32 kDa subunit
246	P15941	MUC1	Mucin-1
247	P16104	H2AX	Histone H2AX
248	P16220	CREB1	Cyclic AMP-responsive element-binding protein 1
249	P16234	PDGFRA	Platelet-derived growth factor receptor alpha
250	P16885	PLCG2	1-phosphatidylinositol 4,5-bisphosphate phosphodiesterase gamma-2
251	P16989	YBX3	Y-box-binding protein 3
252	P17028	ZNF24	Zinc finger protein 24
253	P17066	HSPA6	Heat shock 70 kDa protein 6
254	P17096	HMGA1	High mobility group protein HMG-I/HMG-Y
255	P17676	CEBPB	CCAAT/enhancer-binding protein beta
256	P17844	DDX5	Probable ATP-dependent RNA helicase DDX5
257	P17980	PSMC3	26S proteasome regulatory subunit 6A
258	P17987	TCP1	T-complex protein 1 subunit alpha
259	P18074	ERCC2	General transcription and DNA repair factor IIH helicase subunit XPD
260	P18124	RPL7	60S ribosomal protein L7
261	P18146	EGR1	Early growth response protein 1
262	P18283	GPX2	Glutathione peroxidase 2
263	P18621	RPL17	60S ribosomal protein L17
264	P18754	RCC1	Regulator of chromosome condensation
265	P18847	ATF3	Cyclic AMP-dependent transcription factor ATF-3
266	P18887	XRCC1	DNA repair protein XRCC1
267	P19338	NCL	Nucleolin
268	P19447	ERCC3	General transcription and DNA repair factor IIH helicase subunit XPB
269	P19525	EIF2AK2	Interferon-induced, double-stranded RNA-activated protein kinase
270	P19544	WT1	Wilms tumor protein
271	P19784	CSNK2A2	Casein kinase II subunit alpha'
272	P20042	EIF2S2	Eukaryotic translation initiation factor 2 subunit 2
273	P20073	ANXA7	Annexin A7
274	P20226	TBP	TATA-box-binding protein
275	P20248	CCNA2	Cyclin-A2
276	P20338	RAB4A	Ras-related protein Rab-4A
277	P21333	FLNA	Filamin-A
278	P21580	TNFAIP3	Tumor necrosis factor alpha-induced protein 3
279	P21673	SAT1	Diamine acetyltransferase 1
280	P21675	TAF1	Transcription initiation factor TFIID subunit 1
281	P21980	TGM2	Protein-glutamine gamma-glutamyltransferase 2
282	P22061	PCMT1	Protein-L-isoaspartate
283	P22087	FBL	rRNA 2'-O-methyltransferase fibrillarin
284	P22314	UBA1	Ubiquitin-like modifier-activating enzyme 1
285	P22455	FGFR4	Fibroblast growth factor receptor 4
286	P22626	HNRNPA2B1	Heterogeneous nuclear ribonucleoproteins A2/B1
287	P22736	NR4A1	Nuclear receptor subfamily 4 group A member 1
288	P23258	TUBG1	Tubulin gamma-1 chain
289	P23284	PPIB	Peptidyl-prolyl cis-trans isomerase B
290	P23297	S100A1	Protein S100-A1
291	P23396	RPS3	40S ribosomal protein S3
292	P23511	NFYA	Nuclear transcription factor Y subunit alpha
293	P24385	CCND1	G1/S-specific cyclin-D1
294	P24522	GADD45A	Growth arrest and DNA damage-inducible protein GADD45 alpha
295	P24844	MYL9	Myosin regulatory light polypeptide 9
296	P24928	POLR2A	DNA-directed RNA polymerase II subunit RPB1
297	P24941	CDK2	Cyclin-dependent kinase 2
298	P25106	ACKR3	Atypical chemokine receptor 3
299	P25208	NFYB	Nuclear transcription factor Y subunit beta
300	P25490	YY1	Transcriptional repressor protein YY1
301	P25685	DNAJB1	DnaJ homolog subfamily B member 1
302	P25705	ATP5F1A	ATP synthase subunit alpha, mitochondrial
303	P25963	NFKBIA	NF-kappa-B inhibitor alpha
304	P26358	DNMT1	DNA
305	P26373	RPL13	60S ribosomal protein L13
306	P26447	S100A4	Protein S100-A4
307	P27348	YWHAQ	14-3-3 protein theta
308	P27361	MAPK3	Mitogen-activated protein kinase 3
309	P27540	ARNT	Aryl hydrocarbon receptor nuclear translocator
310	P27694	RPA1	Replication protein A 70 kDa DNA-binding subunit
311	P27695	APEX1	DNA-
312	P27708	CAD	CAD protein [Includes: Glutamine-dependent carbamoyl-phosphate synthase
313	P28482	MAPK1	Mitogen-activated protein kinase 1
314	P29034	S100A2	Protein S100-A2
315	P29317	EPHA2	Ephrin type-A receptor 2
316	P29320	EPHA3	Ephrin type-A receptor 3
317	P29590	PML	Protein PML
318	P30050	RPL12	60S ribosomal protein L12
319	P30153	PPP2R1A	Serine/threonine-protein phosphatase 2A 65 kDa regulatory subunit A alpha isoform
320	P30405	PPIF	Peptidyl-prolyl cis-trans isomerase F, mitochondrial
321	P30419	NMT1	Glycylpeptide N-tetradecanoyltransferase 1
322	P30533	LRPAP1	Alpha-2-macroglobulin receptor-associated protein
323	P30793	GCH1	GTP cyclohydrolase 1
324	P31350	RRM2	Ribonucleoside-diphosphate reductase subunit M2
325	P31689	DNAJA1	DnaJ homolog subfamily A member 1
326	P31749	AKT1	RAC-alpha serine/threonine-protein kinase
327	P31943	HNRNPH1	Heterogeneous nuclear ribonucleoprotein H
328	P31946	YWHAB	14-3-3 protein beta/alpha
329	P31947	SFN	14-3-3 protein sigma
330	P32780	GTF2H1	General transcription factor IIH subunit 1
331	P33778	H2BC3	Histone H2B type 1-B
332	P33981	TTK	Dual specificity protein kinase TTK
333	P34925	RYK	Tyrosine-protein kinase RYK
334	P34931	HSPA1L	Heat shock 70 kDa protein 1-like
335	P34932	HSPA4	Heat shock 70 kDa protein 4
336	P35226	BMI1	Polycomb complex protein BMI-1
337	P35232	PHB	Prohibitin
338	P35240	NF2	Merlin
339	P35249	RFC4	Replication factor C subunit 4
340	P35251	RFC1	Replication factor C subunit 1
341	P35354	PTGS2	Prostaglandin G/H synthase 2
342	P35544	FAU	Ubiquitin-like protein FUBI
343	P35579	MYH9	Myosin-9
344	P36405	ARL3	ADP-ribosylation factor-like protein 3
345	P36578	RPL4	60S ribosomal protein L4
346	P36873	PPP1CC	Serine/threonine-protein phosphatase PP1-gamma catalytic subunit
347	P36956	SREBF1	Sterol regulatory element-binding protein 1
348	P36957	DLST	Dihydrolipoyllysine-residue succinyltransferase component of 2-oxoglutarate dehydrogenase complex, mitochondrial
349	P37231	PPARG	Peroxisome proliferator-activated receptor gamma
350	P38398	BRCA1	Breast cancer type 1 susceptibility protein
351	P38646	HSPA9	Stress-70 protein, mitochondrial
352	P38936	CDKN1A	Cyclin-dependent kinase inhibitor 1
353	P39019	RPS19	40S ribosomal protein S19
354	P39023	RPL3	60S ribosomal protein L3
355	P40121	CAPG	Macrophage-capping protein
356	P40227	CCT6A	T-complex protein 1 subunit zeta
357	P40337	VHL	von Hippel-Lindau disease tumor suppressor
358	P40925	MDH1	Malate dehydrogenase, cytoplasmic
359	P40938	RFC3	Replication factor C subunit 3
360	P40939	HADHA	Trifunctional enzyme subunit alpha, mitochondrial
361	P41091	EIF2S3	Eukaryotic translation initiation factor 2 subunit 3
362	P41182	BCL6	B-cell lymphoma 6 protein
363	P41235	HNF4A	Hepatocyte nuclear factor 4-alpha
364	P42226	STAT6	Signal transducer and activator of transcription 6
365	P42345	MTOR	Serine/threonine-protein kinase mTOR
366	P42574	CASP3	Caspase-3
367	P42677	RPS27	40S ribosomal protein S27
368	P42704	LRPPRC	Leucine-rich PPR motif-containing protein, mitochondrial
369	P42772	CDKN2B	Cyclin-dependent kinase 4 inhibitor B
370	P42773	CDKN2C	Cyclin-dependent kinase 4 inhibitor C
371	P42858	HTT	Huntingtin
372	P43246	MSH2	DNA mismatch repair protein Msh2
373	P43356	MAGEA2	Melanoma-associated antigen 2
374	P43405	SYK	Tyrosine-protein kinase SYK
375	P45983	MAPK8	Mitogen-activated protein kinase 8
376	P45984	MAPK9	Mitogen-activated protein kinase 9
377	P46019	PHKA2	Phosphorylase b kinase regulatory subunit alpha, liver isoform
378	P46100	ATRX	Transcriptional regulator ATRX
379	P46108	CRK	Adapter molecule crk
380	P46379	BAG6	Large proline-rich protein BAG6
381	P46734	MAP2K3	Dual specificity mitogen-activated protein kinase kinase 3
382	P46736	BRCC3	Lys-63-specific deubiquitinase BRCC36
383	P46777	RPL5	60S ribosomal protein L5
384	P46778	RPL21	60S ribosomal protein L21
385	P46779	RPL28	60S ribosomal protein L28
386	P46781	RPS9	40S ribosomal protein S9
387	P46783	RPS10	40S ribosomal protein S10
388	P46821	MAP1B	Microtubule-associated protein 1B
389	P46940	IQGAP1	Ras GTPase-activating-like protein IQGAP1
390	P47756	CAPZB	F-actin-capping protein subunit beta
391	P48307	TFPI2	Tissue factor pathway inhibitor 2
392	P48634	PRRC2A	Protein PRRC2A
393	P48643	CCT5	T-complex protein 1 subunit epsilon
394	P48729	CSNK1A1	Casein kinase I isoform alpha
395	P48730	CSNK1D	Casein kinase I isoform delta
396	P49336	CDK8	Cyclin-dependent kinase 8
397	P49368	CCT3	T-complex protein 1 subunit gamma
398	P49407	ARRB1	Beta-arrestin-1
399	P49459	UBE2A	Ubiquitin-conjugating enzyme E2 A
400	P49674	CSNK1E	Casein kinase I isoform epsilon
401	P49720	PSMB3	Proteasome subunit beta type-3
402	P49757	NUMB	Protein numb homolog
403	P49761	CLK3	Dual specificity protein kinase CLK3
404	P49792	RANBP2	E3 SUMO-protein ligase RanBP2
405	P49841	GSK3B	Glycogen synthase kinase-3 beta
406	P49848	TAF6	Transcription initiation factor TFIID subunit 6
407	P49888	SULT1E1	Sulfotransferase 1E1
408	P49902	NT5C2	Cytosolic purine 5'-nucleotidase
409	P49915	GMPS	GMP synthase [glutamine-hydrolyzing]
410	P49918	CDKN1C	Cyclin-dependent kinase inhibitor 1C
411	P49959	MRE11	Double-strand break repair protein MRE11
412	P50402	EMD	Emerin
413	P50453	SERPINB9	Serpin B9
414	P50454	SERPINH1	Serpin H1
415	P50552	VASP	Vasodilator-stimulated phosphoprotein
416	P50613	CDK7	Cyclin-dependent kinase 7
417	P50750	CDK9	Cyclin-dependent kinase 9
418	P50914	RPL14	60S ribosomal protein L14
419	P50990	CCT8	T-complex protein 1 subunit theta
420	P50991	CCT4	T-complex protein 1 subunit delta
421	P51149	RAB7A	Ras-related protein Rab-7a
422	P51164	ATP4B	Potassium-transporting ATPase subunit beta
423	P51449	RORC	Nuclear receptor ROR-gamma
424	P51532	SMARCA4	Transcription activator BRG1
425	P51587	BRCA2	Breast cancer type 2 susceptibility protein
426	P51668	UBE2D1	Ubiquitin-conjugating enzyme E2 D1
427	P51784	USP11	Ubiquitin carboxyl-terminal hydrolase 11
428	P51812	RPS6KA3	Ribosomal protein S6 kinase alpha-3
429	P51813	BMX	Cytoplasmic tyrosine-protein kinase BMX
430	P51946	CCNH	Cyclin-H
431	P51948	MNAT1	CDK-activating kinase assembly factor MAT1
432	P51959	CCNG1	Cyclin-G1
433	P51965	UBE2E1	Ubiquitin-conjugating enzyme E2 E1
434	P52272	HNRNPM	Heterogeneous nuclear ribonucleoprotein M
435	P52597	HNRNPF	Heterogeneous nuclear ribonucleoprotein F
436	P52701	MSH6	DNA mismatch repair protein Msh6
437	P52926	HMGA2	High mobility group protein HMGI-C
438	P53350	PLK1	Serine/threonine-protein kinase PLK1
439	P53355	DAPK1	Death-associated protein kinase 1
440	P53779	MAPK10	Mitogen-activated protein kinase 10
441	P53801	PTTG1IP	Pituitary tumor-transforming gene 1 protein-interacting protein
442	P53999	SUB1	Activated RNA polymerase II transcriptional coactivator p15
443	P54132	BLM	Bloom syndrome protein
444	P54252	ATXN3	Ataxin-3
445	P54652	HSPA2	Heat shock-related 70 kDa protein 2
446	P54725	RAD23A	UV excision repair protein RAD23 homolog A
447	P54840	GYS2	Glycogen [starch] synthase, liver
448	P55036	PSMD4	26S proteasome non-ATPase regulatory subunit 4
449	P55060	CSE1L	Exportin-2
450	P55072	VCP	Transitional endoplasmic reticulum ATPase
451	P55083	MFAP4	Microfibril-associated glycoprotein 4
452	P55084	HADHB	Trifunctional enzyme subunit beta, mitochondrial
453	P55199	ELL	RNA polymerase II elongation factor ELL
454	P55209	NAP1L1	Nucleosome assembly protein 1-like 1
455	P55316	FOXG1	Forkhead box protein G1
456	P55318	FOXA3	Hepatocyte nuclear factor 3-gamma
457	P55735	SEC13	Protein SEC13 homolog
458	P55774	CCL18	C-C motif chemokine 18
459	P55884	EIF3B	Eukaryotic translation initiation factor 3 subunit B
460	P60228	EIF3E	Eukaryotic translation initiation factor 3 subunit E
461	P60484	PTEN	Phosphatidylinositol 3,4,5-trisphosphate 3-phosphatase and dual-specificity protein phosphatase PTEN
462	P60510	PPP4C	Serine/threonine-protein phosphatase 4 catalytic subunit
463	P60709	ACTB	Actin, cytoplasmic 1
464	P60953	CDC42	Cell division control protein 42 homolog
465	P61081	UBE2M	NEDD8-conjugating enzyme Ubc12
466	P61086	UBE2K	Ubiquitin-conjugating enzyme E2 K
467	P61088	UBE2N	Ubiquitin-conjugating enzyme E2 N
468	P61201	COPS2	COP9 signalosome complex subunit 2
469	P61221	ABCE1	ATP-binding cassette sub-family E member 1
470	P61224	RAP1B	Ras-related protein Rap-1b
471	P61247	RPS3A	40S ribosomal protein S3a
472	P61254	RPL26	60S ribosomal protein L26
473	P61289	PSME3	Proteasome activator complex subunit 3
474	P61313	RPL15	60S ribosomal protein L15
475	P61353	RPL27	60S ribosomal protein L27
476	P61513	RPL37A	60S ribosomal protein L37a
477	P61626	LYZ	Lysozyme C
478	P61956	SUMO2	Small ubiquitin-related modifier 2
479	P61962	DCAF7	DDB1- and CUL4-associated factor 7
480	P61964	WDR5	WD repeat-containing protein 5
481	P61978	HNRNPK	Heterogeneous nuclear ribonucleoprotein K
482	P61981	YWHAG	14-3-3 protein gamma
483	P62081	RPS7	40S ribosomal protein S7
484	P62136	PPP1CA	Serine/threonine-protein phosphatase PP1-alpha catalytic subunit
485	P62191	PSMC1	26S proteasome regulatory subunit 4
486	P62195	PSMC5	26S proteasome regulatory subunit 8
487	P62241	RPS8	40S ribosomal protein S8
488	P62249	RPS16	40S ribosomal protein S16
489	P62256	UBE2H	Ubiquitin-conjugating enzyme E2 H
490	P62258	YWHAE	14-3-3 protein epsilon
491	P62263	RPS14	40S ribosomal protein S14
492	P62269	RPS18	40S ribosomal protein S18
493	P62277	RPS13	40S ribosomal protein S13
494	P62318	SNRPD3	Small nuclear ribonucleoprotein Sm D3
495	P62328	TMSB4X	Thymosin beta-4
496	P62380	TBPL1	TATA box-binding protein-like protein 1
497	P62424	RPL7A	60S ribosomal protein L7a
498	P62701	RPS4X	40S ribosomal protein S4, X isoform
499	P62736	ACTA2	Actin, aortic smooth muscle
500	P62750	RPL23A	60S ribosomal protein L23a
501	P62753	RPS6	40S ribosomal protein S6
502	P62829	RPL23	60S ribosomal protein L23
503	P62841	RPS15	40S ribosomal protein S15
504	P62847	RPS24	40S ribosomal protein S24
505	P62851	RPS25	40S ribosomal protein S25
506	P62854	RPS26	40S ribosomal protein S26
507	P62877	RBX1	E3 ubiquitin-protein ligase RBX1
508	P62879	GNB2	Guanine nucleotide-binding protein G
509	P62888	RPL30	60S ribosomal protein L30
510	P62899	RPL31	60S ribosomal protein L31
511	P62906	RPL10A	60S ribosomal protein L10a
512	P62913	RPL11	60S ribosomal protein L11
513	P62917	RPL8	60S ribosomal protein L8
514	P62979	RPS27A	Ubiquitin-40S ribosomal protein S27a
515	P62993	GRB2	Growth factor receptor-bound protein 2
516	P63010	AP2B1	AP-2 complex subunit beta
517	P63098	PPP3R1	Calcineurin subunit B type 1
518	P63104	YWHAZ	14-3-3 protein zeta/delta
519	P63146	UBE2B	Ubiquitin-conjugating enzyme E2 B
520	P63151	PPP2R2A	Serine/threonine-protein phosphatase 2A 55 kDa regulatory subunit B alpha isoform
521	P63162	SNRPN	Small nuclear ribonucleoprotein-associated protein N
522	P63165	SUMO1	Small ubiquitin-related modifier 1
523	P63208	SKP1	S-phase kinase-associated protein 1
524	P63279	UBE2I	SUMO-conjugating enzyme UBC9
525	P67775	PPP2CA	Serine/threonine-protein phosphatase 2A catalytic subunit alpha isoform
526	P67809	YBX1	Y-box-binding protein 1
527	P67870	CSNK2B	Casein kinase II subunit beta
528	P67936	TPM4	Tropomyosin alpha-4 chain
529	P68036	UBE2L3	Ubiquitin-conjugating enzyme E2 L3
530	P68104	EEF1A1	Elongation factor 1-alpha 1
531	P68366	TUBA4A	Tubulin alpha-4A chain
532	P68371	TUBB4B	Tubulin beta-4B chain
533	P68400	CSNK2A1	Casein kinase II subunit alpha
534	P68871	HBB	Hemoglobin subunit beta
535	P78347	GTF2I	General transcription factor II-I
536	P78371	CCT2	T-complex protein 1 subunit beta
537	P78406	RAE1	mRNA export factor
538	P78527	PRKDC	DNA-dependent protein kinase catalytic subunit
539	P78549	NTHL1	Endonuclease III-like protein 1
540	P82650	MRPS22	28S ribosomal protein S22, mitochondrial
541	P82663	MRPS25	28S ribosomal protein S25, mitochondrial
542	P82675	MRPS5	28S ribosomal protein S5, mitochondrial
543	P82933	MRPS9	28S ribosomal protein S9, mitochondrial
544	P83111	LACTB	Serine beta-lactamase-like protein LACTB, mitochondrial
545	P84022	SMAD3	Mothers against decapentaplegic homolog 3
546	P84074	HPCA	Neuron-specific calcium-binding protein hippocalcin
547	P84090	ERH	Enhancer of rudimentary homolog
548	P84098	RPL19	60S ribosomal protein L19
549	P85037	FOXK1	Forkhead box protein K1
550	P98179	RBM3	RNA-binding protein 3
551	Q00534	CDK6	Cyclin-dependent kinase 6
552	Q00535	CDK5	Cyclin-dependent-like kinase 5
553	Q00610	CLTC	Clathrin heavy chain 1
554	Q00688	FKBP3	Peptidyl-prolyl cis-trans isomerase FKBP3
555	Q00839	HNRNPU	Heterogeneous nuclear ribonucleoprotein U
556	Q01094	E2F1	Transcription factor E2F1
557	Q01105	SET	Protein SET
558	Q01167	FOXK2	Forkhead box protein K2
559	Q01484	ANK2	Ankyrin-2
560	Q01534	TSPY1	Testis-specific Y-encoded protein 1
561	Q01664	TFAP4	Transcription factor AP-4
562	Q01831	XPC	DNA repair protein complementing XP-C cells
563	Q01844	EWSR1	RNA-binding protein EWS
564	Q02108	GUCY1A1	Guanylate cyclase soluble subunit alpha-1
565	Q02447	SP3	Transcription factor Sp3
566	Q02543	RPL18A	60S ribosomal protein L18a
567	Q02790	FKBP4	Peptidyl-prolyl cis-trans isomerase FKBP4
568	Q02817	MUC2	Mucin-2
569	Q02878	RPL6	60S ribosomal protein L6
570	Q02880	TOP2B	DNA topoisomerase 2-beta
571	Q02952	AKAP12	A-kinase anchor protein 12
572	Q03013	GSTM4	Glutathione S-transferase Mu 4
573	Q03164	KMT2A	Histone-lysine N-methyltransferase 2A
574	Q03468	ERCC6	DNA excision repair protein ERCC-6
575	Q03701	CEBPZ	CCAAT/enhancer-binding protein zeta
576	Q04206	RELA	Transcription factor p65
577	Q04864	REL	Proto-oncogene c-Rel
578	Q05086	UBE3A	Ubiquitin-protein ligase E3A
579	Q05397	PTK2	Focal adhesion kinase 1
580	Q05516	ZBTB16	Zinc finger and BTB domain-containing protein 16
581	Q05655	PRKCD	Protein kinase C delta type
582	Q05682	CALD1	Caldesmon
583	Q05823	RNASEL	2-5A-dependent ribonuclease
584	Q06330	RBPJ	Recombining binding protein suppressor of hairless
585	Q06587	RING1	E3 ubiquitin-protein ligase RING1
586	Q06609	RAD51	DNA repair protein RAD51 homolog 1
587	Q06945	SOX4	Transcription factor SOX-4
588	Q07020	RPL18	60S ribosomal protein L18
589	Q07065	CKAP4	Cytoskeleton-associated protein 4
590	Q07666	KHDRBS1	KH domain-containing, RNA-binding, signal transduction-associated protein 1
591	Q07812	BAX	Apoptosis regulator BAX
592	Q07817	BCL2L1	Bcl-2-like protein 1
593	Q07820	MCL1	Induced myeloid leukemia cell differentiation protein Mcl-1
594	Q07912	TNK2	Activated CDC42 kinase 1
595	Q07955	SRSF1	Serine/arginine-rich splicing factor 1
596	Q08209	PPP3CA	Serine/threonine-protein phosphatase 2B catalytic subunit alpha isoform
597	Q08211	DHX9	ATP-dependent RNA helicase A
598	Q08752	PPID	Peptidyl-prolyl cis-trans isomerase D
599	Q09028	RBBP4	Histone-binding protein RBBP4
600	Q09472	EP300	Histone acetyltransferase p300
601	Q09666	AHNAK	Neuroblast differentiation-associated protein AHNAK
602	Q12772	SREBF2	Sterol regulatory element-binding protein 2
603	Q12824	SMARCB1	SWI/SNF-related matrix-associated actin-dependent regulator of chromatin subfamily B member 1
604	Q12873	CHD3	Chromodomain-helicase-DNA-binding protein 3
605	Q12888	TP53BP1	TP53-binding protein 1
606	Q12948	FOXC1	Forkhead box protein C1
607	Q12962	TAF10	Transcription initiation factor TFIID subunit 10
608	Q12979	ABR	Active breakpoint cluster region-related protein
609	Q12980	NPRL3	GATOR complex protein NPRL3
610	Q13029	PRDM2	PR domain zinc finger protein 2
611	Q13043	STK4	Serine/threonine-protein kinase 4
612	Q13049	TRIM32	E3 ubiquitin-protein ligase TRIM32
613	Q13077	TRAF1	TNF receptor-associated factor 1
614	Q13085	ACACA	Acetyl-CoA carboxylase 1
615	Q13098	GPS1	COP9 signalosome complex subunit 1
616	Q13105	ZBTB17	Zinc finger and BTB domain-containing protein 17
617	Q13131	AMPKa1	5'-AMP-activated protein kinase catalytic subunit alpha-1
618	Q13151	HNRNPA0	Heterogeneous nuclear ribonucleoprotein A0
619	Q13155	AIMP2	Aminoacyl tRNA synthase complex-interacting multifunctional protein 2
620	Q13163	MAP2K5	Dual specificity mitogen-activated protein kinase kinase 5
621	Q13190	STX5	Syntaxin-5
622	Q13191	CBLB	E3 ubiquitin-protein ligase CBL-B
623	Q13200	PSMD2	26S proteasome non-ATPase regulatory subunit 2
624	Q13216	ERCC8	DNA excision repair protein ERCC-8
625	Q13227	GPS2	G protein pathway suppressor 2
626	Q13233	MAP3K1	Mitogen-activated protein kinase kinase kinase 1
627	Q13247	SRSF6	Serine/arginine-rich splicing factor 6
628	Q13263	TRIM28	Transcription intermediary factor 1-beta
629	Q13283	G3BP1	Ras GTPase-activating protein-binding protein 1
630	Q13315	ATM	Serine-protein kinase ATM
631	Q13330	MTA1	Metastasis-associated protein MTA1
632	Q13347	EIF3I	Eukaryotic translation initiation factor 3 subunit I
633	Q13362	PPP2R5C	Serine/threonine-protein phosphatase 2A 56 kDa regulatory subunit gamma isoform
634	Q13363	CTBP1	C-terminal-binding protein 1
635	Q13435	SF3B2	Splicing factor 3B subunit 2
636	Q13465	MECOM	Histone-lysine N-methyltransferase MECOM
637	Q13472	TOP3A	DNA topoisomerase 3-alpha
638	Q13489	BIRC3	Baculoviral IAP repeat-containing protein 3
639	Q13501	SQSTM1	Sequestosome-1
640	Q13503	MED21	Mediator of RNA polymerase II transcription subunit 21
641	Q13509	TUBB3	Tubulin beta-3 chain
642	Q13526	PIN1	Peptidyl-prolyl cis-trans isomerase NIMA-interacting 1
643	Q13535	ATR	Serine/threonine-protein kinase ATR
644	Q13547	HDAC1	Histone deacetylase 1
645	Q13561	DCTN2	Dynactin subunit 2
646	Q13569	TDG	G/T mismatch-specific thymine DNA glycosylase
647	Q13572	ITPK1	Inositol-tetrakisphosphate 1-kinase
648	Q13573	SNW1	SNW domain-containing protein 1
649	Q13574	DGKZ	Diacylglycerol kinase zeta
650	Q13619	CUL4A	Cullin-4A
651	Q13620	CUL4B	Cullin-4B
652	Q13625	TP53BP2	Apoptosis-stimulating of p53 protein 2
653	Q13724	MOGS	Mannosyl-oligosaccharide glucosidase
654	Q13761	RUNX3	Runt-related transcription factor 3
655	Q13885	TUBB2A	Tubulin beta-2A chain
656	Q13886	KLF9	Krueppel-like factor 9
657	Q13887	KLF5	Krueppel-like factor 5
658	Q13950	RUNX2	Runt-related transcription factor 2
659	Q13972	RASGRF1	Ras-specific guanine nucleotide-releasing factor 1
660	Q14061	COX17	Cytochrome c oxidase copper chaperone
661	Q14103	HNRNPD	Heterogeneous nuclear ribonucleoprotein D0
662	Q14151	SAFB2	Scaffold attachment factor B2
663	Q14186	TFDP1	Transcription factor Dp-1
664	Q14191	WRN	Werner syndrome ATP-dependent helicase
665	Q14257	RCN2	Reticulocalbin-2
666	Q14258	TRIM25	E3 ubiquitin/ISG15 ligase TRIM25
667	Q14457	BECN1	Beclin-1
668	Q14498	RBM39	RNA-binding protein 39
669	Q14676	MDC1	Mediator of DNA damage checkpoint protein 1
670	Q14684	RRP1B	Ribosomal RNA processing protein 1 homolog B
671	Q14686	NCOA6	Nuclear receptor coactivator 6
672	Q14694	USP10	Ubiquitin carboxyl-terminal hydrolase 10
673	Q14695	KIAA0087	Uncharacterized protein KIAA0087
674	Q14764	MVP	Major vault protein
675	Q14790	CASP8	Caspase-8
676	Q14974	KPNB1	Importin subunit beta-1
677	Q14999	CUL7	Cullin-7
678	Q15008	PSMD6	26S proteasome non-ATPase regulatory subunit 6
679	Q15013	MAD2L1BP	MAD2L1-binding protein
680	Q15018	ABRAXAS2	BRISC complex subunit Abraxas 2
681	Q15024	EXOSC7	Exosome complex component RRP42
682	Q15075	EEA1	Early endosome antigen 1
683	Q15102	PAFAH1B3	Platelet-activating factor acetylhydrolase IB subunit gamma
684	Q15139	PRKD1	Serine/threonine-protein kinase D1
685	Q15170	TCEAL1	Transcription elongation factor A protein-like 1
686	Q15181	PPA1	Inorganic pyrophosphatase
687	Q15185	PTGES3	Prostaglandin E synthase 3
688	Q15291	RBBP5	Retinoblastoma-binding protein 5
689	Q15303	ERBB4	Receptor tyrosine-protein kinase erbB-4
690	Q15326	ZMYND11	Zinc finger MYND domain-containing protein 11
691	Q15349	RPS6KA2	Ribosomal protein S6 kinase alpha-2
692	Q15365	PCBP1	Poly
693	Q15392	DHCR24	Delta
694	Q15418	RPS6KA1	Ribosomal protein S6 kinase alpha-1
695	Q15424	SAFB	Scaffold attachment factor B1
696	Q15466	NR0B2	Nuclear receptor subfamily 0 group B member 2
697	Q15486	GUSBP1	Putative inactive beta-glucuronidase-like protein SMA3
698	Q15542	TAF5	Transcription initiation factor TFIID subunit 5
699	Q15562	TEAD2	Transcriptional enhancer factor TEF-4
700	Q15572	TAF1C	TATA box-binding protein-associated factor RNA polymerase I subunit C
701	Q15573	TAF1A	TATA box-binding protein-associated factor RNA polymerase I subunit A
702	Q15596	NCOA2	Nuclear receptor coactivator 2
703	Q15648	MED1	Mediator of RNA polymerase II transcription subunit 1
704	Q15672	TWIST1	Twist-related protein 1
705	Q15714	TSC22D1	TSC22 domain family protein 1
706	Q15717	ELAVL1	ELAV-like protein 1
707	Q15746	MYLK	Myosin light chain kinase, smooth muscle
708	Q15750	TAB1	TGF-beta-activated kinase 1 and MAP3K7-binding protein 1
709	Q15759	MAPK11	Mitogen-activated protein kinase 11
710	Q15788	NCOA1	Nuclear receptor coactivator 1
711	Q15796	SMAD2	Mothers against decapentaplegic homolog 2
712	Q15797	SMAD1	Mothers against decapentaplegic homolog 1
713	Q15819	UBE2V2	Ubiquitin-conjugating enzyme E2 variant 2
714	Q15831	LKB1	Serine/threonine-protein kinase STK11
715	Q15843	NEDD8	NEDD8
716	Q15910	EZH2	Histone-lysine N-methyltransferase EZH2
717	Q16363	LAMA4	Laminin subunit alpha-4
718	Q16401	PSMD5	26S proteasome non-ATPase regulatory subunit 5
719	Q16531	DDB1	DNA damage-binding protein 1
720	Q16539	MAPK14	Mitogen-activated protein kinase 14
721	Q16576	RBBP7	Histone-binding protein RBBP7
722	Q16594	TAF9	Transcription initiation factor TFIID subunit 9
723	Q16611	BAK1	Bcl-2 homologous antagonist/killer
724	Q16637	SMN1	Survival motor neuron protein
725	Q16643	DBN1	Drebrin
726	Q16659	MAPK6	Mitogen-activated protein kinase 6
727	Q16665	HIF1A	Hypoxia-inducible factor 1-alpha
728	Q16666	IFI16	Gamma-interferon-inducible protein 16
729	Q16698	DECR1	2,4-dienoyl-CoA reductase, mitochondrial
730	Q16881	TXNRD1	Thioredoxin reductase 1, cytoplasmic
731	Q2M296	MTHFSD	Methenyltetrahydrofolate synthase domain-containing protein
732	Q3YEC7	RABL6	Rab-like protein 6
733	Q3ZCQ8	TIMM50	Mitochondrial import inner membrane translocase subunit TIM50
734	Q49MG5	MAP9	Microtubule-associated protein 9
735	Q4G0A6	MINDY4	Probable ubiquitin carboxyl-terminal hydrolase MINDY-4
736	Q4G0J3	LARP7	La-related protein 7
737	Q504Q3	PAN2	PAN2-PAN3 deadenylation complex catalytic subunit PAN2
738	Q53ET0	CRTC2	CREB-regulated transcription coactivator 2
739	Q53EZ4	CEP55	Centrosomal protein of 55 kDa
740	Q53GS9	USP39	U4/U6.U5 tri-snRNP-associated protein 2
741	Q53H96	PYCR3	Pyrroline-5-carboxylate reductase 3
742	Q53T94	TAF1B	TATA box-binding protein-associated factor RNA polymerase I subunit B
743	Q562R1	ACTBL2	Beta-actin-like protein 2
744	Q587J7	TDRD12	Putative ATP-dependent RNA helicase TDRD12
745	Q5JVS0	HABP4	Intracellular hyaluronan-binding protein 4
746	Q5S007	LRRK2	Leucine-rich repeat serine/threonine-protein kinase 2
747	Q5T447	HECTD3	E3 ubiquitin-protein ligase HECTD3
748	Q5T4S7	UBR4	E3 ubiquitin-protein ligase UBR4
749	Q5T9A4	ATAD3B	ATPase family AAA domain-containing protein 3B
750	Q5U5Z8	AGBL2	Cytosolic carboxypeptidase 2
751	Q5VTR2	RNF20	E3 ubiquitin-protein ligase BRE1A
752	Q5VV17	OTUD1	OTU domain-containing protein 1
753	Q5VWQ8	DAB2IP	Disabled homolog 2-interacting protein
754	Q66GS9	CEP135	Centrosomal protein of 135 kDa
755	Q66K89	E4F1	Transcription factor E4F1
756	Q68CZ1	RPGRIP1L	Protein fantom
757	Q68DV7	RNF43	E3 ubiquitin-protein ligase RNF43
758	Q6B0I6	KDM4D	Lysine-specific demethylase 4D
759	Q6EMB2	TTLL5	Tubulin polyglutamylase TTLL5
760	Q6GPH4	XAF1	XIAP-associated factor 1
761	Q6NYC1	JMJD6	Bifunctional arginine demethylase and lysyl-hydroxylase JMJD6
762	Q6NZ67	MZT2B	Mitotic-spindle organizing protein 2B
763	Q6P2Q9	PRPF8	Pre-mRNA-processing-splicing factor 8
764	Q6P3S6	FBXO42	F-box only protein 42
765	Q6P3W7	SCYL2	SCY1-like protein 2
766	Q6PCD5	RFWD3	E3 ubiquitin-protein ligase RFWD3
767	Q6PJ69	TRIM65	Tripartite motif-containing protein 65
768	Q6UXN9	WDR82	WD repeat-containing protein 82
769	Q6Y7W6	GIGYF2	GRB10-interacting GYF protein 2
770	Q6ZSB9	ZBTB49	Zinc finger and BTB domain-containing protein 49
771	Q6ZU80	CEP128	Centrosomal protein of 128 kDa
772	Q6ZW49	PAXIP1	PAX-interacting protein 1
773	Q70CQ1	USP49	Ubiquitin carboxyl-terminal hydrolase 49
774	Q71U36	TUBA1A	Tubulin alpha-1A chain
775	Q76N89	HECW1	E3 ubiquitin-protein ligase HECW1
776	Q7KZ85	SUPT6H	Transcription elongation factor SPT6
777	Q7L0Y3	TRMT10C	tRNA methyltransferase 10 homolog C
778	Q7L2H7	EIF3M	Eukaryotic translation initiation factor 3 subunit M
779	Q7LG56	RRM2B	Ribonucleoside-diphosphate reductase subunit M2 B
780	Q7Z2E3	APTX	Aprataxin
781	Q7Z392	TRAPPC11	Trafficking protein particle complex subunit 11
782	Q7Z3T8	ZFYVE16	Zinc finger FYVE domain-containing protein 16
783	Q7Z4G4	TRMT11	tRNA
784	Q7Z6E9	RBBP6	E3 ubiquitin-protein ligase RBBP6
785	Q7Z6Z7	HUWE1	E3 ubiquitin-protein ligase HUWE1
786	Q7Z7E8	UBE2Q1	Ubiquitin-conjugating enzyme E2 Q1
787	Q86T24	ZBTB33	Transcriptional regulator Kaiso
788	Q86TM6	SYVN1	E3 ubiquitin-protein ligase synoviolin
789	Q86V81	ALYREF	THO complex subunit 4
790	Q86W92	PPFIBP1	Liprin-beta-1
791	Q86WT6	TRIM69	E3 ubiquitin-protein ligase TRIM69
792	Q86WV6	STING1	Stimulator of interferon genes protein
793	Q86WX3	RPS19BP1	Active regulator of SIRT1
794	Q86X55	CARM1	Histone-arginine methyltransferase CARM1
795	Q86XK2	FBXO11	F-box only protein 11
796	Q86Y07	VRK2	Serine/threonine-protein kinase VRK2
797	Q86Z02	HIPK1	Homeodomain-interacting protein kinase 1
798	Q8IV63	VRK3	Inactive serine/threonine-protein kinase VRK3
799	Q8IVB4	SLC9A9	Sodium/hydrogen exchanger 9
800	Q8IW41	MAPKAPK5	MAP kinase-activated protein kinase 5
801	Q8IWR1	TRIM59	Tripartite motif-containing protein 59
802	Q8IWT3	CUL9	Cullin-9
803	Q8IX12	CCAR1	Cell division cycle and apoptosis regulator protein 1
804	Q8IXF0	NPAS3	Neuronal PAS domain-containing protein 3
805	Q8IXM3	MRPL41	39S ribosomal protein L41, mitochondrial
806	Q8IY67	RAVER1	Ribonucleoprotein PTB-binding 1
807	Q8IYP9	ZDHHC23	Palmitoyltransferase ZDHHC23
808	Q8IYX0	ZNF679	Zinc finger protein 679
809	Q8IZD2	KMT2E	Inactive histone-lysine N-methyltransferase 2E
810	Q8IZL8	PELP1	Proline-, glutamic acid- and leucine-rich protein 1
811	Q8IZT6	ASPM	Abnormal spindle-like microcephaly-associated protein
812	Q8IZU3	SYCP3	Synaptonemal complex protein 3
813	Q8N0Z3	SPICE1	Spindle and centriole-associated protein 1
814	Q8N163	CCAR2	Cell cycle and apoptosis regulator protein 2
815	Q8N2W9	PIAS4	E3 SUMO-protein ligase PIAS4
816	Q8N3R9	MPP5	MAGUK p55 subfamily member 5
817	Q8N3Y1	FBXW8	F-box/WD repeat-containing protein 8
818	Q8N488	RYBP	RING1 and YY1-binding protein
819	Q8N4C6	NIN	Ninein
820	Q8N5Z5	KCTD17	BTB/POZ domain-containing protein KCTD17
821	Q8N680	ZBTB2	Zinc finger and BTB domain-containing protein 2
822	Q8N6N5	TUBB2C	Tubulin beta chain
823	Q8N726	CDKN2A	Tumor suppressor ARF
824	Q8N752	CSNK1A1L	Casein kinase I isoform alpha-like
825	Q8N8S7	ENAH	Protein enabled homolog
826	Q8N960	CEP120	Centrosomal protein of 120 kDa
827	Q8N9B5	JMY	Junction-mediating and -regulatory protein
828	Q8N9N5	BANP	Protein BANP
829	Q8NA92	THAP8	THAP domain-containing protein 8
830	Q8NBJ5	COLGALT1	Procollagen galactosyltransferase 1
831	Q8NBN7	RDH13	Retinol dehydrogenase 13
832	Q8NC51	SERBP1	Plasminogen activator inhibitor 1 RNA-binding protein
833	Q8ND56	LSM14A	Protein LSM14 homolog A
834	Q8NDX5	PHC3	Polyhomeotic-like protein 3
835	Q8NDX9	LY6G5B	Lymphocyte antigen 6 complex locus protein G5b
836	Q8NEZ4	KMT2C	Histone-lysine N-methyltransferase 2C
837	Q8NEZ5	FBXO22	F-box only protein 22
838	Q8NF64	ZMIZ2	Zinc finger MIZ domain-containing protein 2
839	Q8NFN8	GPR156	Probable G-protein coupled receptor 156
840	Q8NFQ8	TOR1AIP2	Torsin-1A-interacting protein 2
841	Q8NHY2	COP1	E3 ubiquitin-protein ligase COP1
842	Q8TAF3	WDR48	WD repeat-containing protein 48
843	Q8TAQ5	ZNF420	Zinc finger protein 420
844	Q8TAT5	NEIL3	Endonuclease 8-like 3
845	Q8TBK6	ZCCHC10	Zinc finger CCHC domain-containing protein 10
846	Q8TD20	SLC2A12	Solute carrier family 2, facilitated glucose transporter member 12
847	Q8TDN4	CABLES1	CDK5 and ABL1 enzyme substrate 1
848	Q8TDY2	RB1CC1	RB1-inducible coiled-coil protein 1
849	Q8TEB7	RNF128	E3 ubiquitin-protein ligase RNF128
850	Q8TEW0	PARD3	Partitioning defective 3 homolog
851	Q8WTS6	SETD7	Histone-lysine N-methyltransferase SETD7
852	Q8WUF5	PPP1R13L	RelA-associated inhibitor
853	Q8WVJ9	TWIST2	Twist-related protein 2
854	Q8WWV6	FCAMR	High affinity immunoglobulin alpha and immunoglobulin mu Fc receptor
855	Q8WYH8	ING5	Inhibitor of growth protein 5
856	Q8WZ73	RFFL	E3 ubiquitin-protein ligase rififylin
857	Q92481	TFAP2B	Transcription factor AP-2-beta
858	Q92499	DDX1	ATP-dependent RNA helicase DDX1
859	Q92540	SMG7	Protein SMG7
860	Q92547	TOPBP1	DNA topoisomerase 2-binding protein 1
861	Q92552	MRPS27	28S ribosomal protein S27, mitochondrial
862	Q92585	MAML1	Mastermind-like protein 1
863	Q92754	TFAP2C	Transcription factor AP-2 gamma
864	Q92759	GTF2H4	General transcription factor IIH subunit 4
865	Q92769	HDAC2	Histone deacetylase 2
866	Q92793	CREBBP	CREB-binding protein
867	Q92794	KAT6A	Histone acetyltransferase KAT6A
868	Q92830	KAT2A	Histone acetyltransferase KAT2A
869	Q92831	KAT2B	Histone acetyltransferase KAT2B
870	Q92841	DDX17	Probable ATP-dependent RNA helicase DDX17
871	Q92843	BCL2L2	Bcl-2-like protein 2
872	Q92870	APBB2	Amyloid-beta A4 precursor protein-binding family B member 2
873	Q92890	UFD1	Ubiquitin recognition factor in ER-associated degradation protein 1
874	Q92905	COPS5	COP9 signalosome complex subunit 5
875	Q92922	SMARCC1	SWI/SNF complex subunit SMARCC1
876	Q92925	SMARCD2	SWI/SNF-related matrix-associated actin-dependent regulator of chromatin subfamily D member 2
877	Q92985	IRF7	Interferon regulatory factor 7
878	Q92993	KAT5	Histone acetyltransferase KAT5
879	Q92994	BRF1	Transcription factor IIIB 90 kDa subunit
880	Q93009	USP7	Ubiquitin carboxyl-terminal hydrolase 7
881	Q93100	PHKB	Phosphorylase b kinase regulatory subunit beta
882	Q969H0	FBXW7	F-box/WD repeat-containing protein 7
883	Q969K3	RNF34	E3 ubiquitin-protein ligase RNF34
884	Q969P6	TOP1MT	DNA topoisomerase I, mitochondrial
885	Q969S9	GFM2	Ribosome-releasing factor 2, mitochondrial
886	Q969V5	MUL1	Mitochondrial ubiquitin ligase activator of NFKB 1
887	Q96A35	MRPL24	39S ribosomal protein L24, mitochondrial
888	Q96A56	TP53INP1	Tumor protein p53-inducible nuclear protein 1
889	Q96AH0	NABP1	SOSS complex subunit B2
890	Q96AJ1	CLUAP1	Clusterin-associated protein 1
891	Q96B26	EXOSC8	Exosome complex component RRP43
892	Q96BD6	SPSB1	SPRY domain-containing SOCS box protein 1
893	Q96BN2	TADA1	Transcriptional adapter 1
894	Q96BR9	ZBTB8A	Zinc finger and BTB domain-containing protein 8A
895	Q96CJ1	EAF2	ELL-associated factor 2
896	Q96DF8	ESS2	Splicing factor ESS-2 homolog
897	Q96DH6	MSI2	RNA-binding protein Musashi homolog 2
898	Q96DU7	ITPKC	Inositol-trisphosphate 3-kinase C
899	Q96DV4	MRPL38	39S ribosomal protein L38, mitochondrial
900	Q96EB6	SIRT1	NAD-dependent protein deacetylase sirtuin-1
901	Q96EI5	TCEAL4	Transcription elongation factor A protein-like 4
902	Q96EQ8	RNF125	E3 ubiquitin-protein ligase RNF125
903	Q96EY7	PTCD3	Pentatricopeptide repeat domain-containing protein 3, mitochondrial
904	Q96FA3	PELI1	E3 ubiquitin-protein ligase pellino homolog 1
905	Q96FW1	OTUB1	Ubiquitin thioesterase OTUB1
906	Q96G01	BICD1	Protein bicaudal D homolog 1
907	Q96G74	OTUD5	OTU domain-containing protein 5
908	Q96GD4	AURKB	Aurora kinase B
909	Q96GM5	SMARCD1	SWI/SNF-related matrix-associated actin-dependent regulator of chromatin subfamily D member 1
910	Q96GM8	TOE1	Target of EGR1 protein 1
911	Q96J02	ITCH	E3 ubiquitin-protein ligase Itchy homolog
912	Q96J94	PIWIL1	Piwi-like protein 1
913	Q96JN8	NEURL4	Neuralized-like protein 4
914	Q96K58	ZNF668	Zinc finger protein 668
915	Q96KB5	PBK	Lymphokine-activated killer T-cell-originated protein kinase
916	Q96KQ4	PPP1R13B	Apoptosis-stimulating of p53 protein 1
917	Q96KQ7	EHMT2	Histone-lysine N-methyltransferase EHMT2
918	Q96L21	RPL10L	60S ribosomal protein L10-like
919	Q96L91	EP400	E1A-binding protein p400
920	Q96M02	C10orf90
921	Q96M61	MAGEB18	Melanoma-associated antigen B18
922	Q96N67	DOCK7	Dedicator of cytokinesis protein 7
923	Q96PE2	ARHGEF17	Rho guanine nucleotide exchange factor 17
924	Q96PM5	RCHY1	RING finger and CHY zinc finger domain-containing protein 1
925	Q96PM9	ZNF385A	Zinc finger protein 385A
926	Q96PU4	UHRF2	E3 ubiquitin-protein ligase UHRF2
927	Q96PZ2	FAM111A	Protein FAM111A
928	Q96QH2	PRAM1	PML-RARA-regulated adapter molecule 1
929	Q96RL1	UIMC1	BRCA1-A complex subunit RAP80
930	Q96RQ3	MCCC1	Methylcrotonoyl-CoA carboxylase subunit alpha, mitochondrial
931	Q96RR1	TWNK	Twinkle protein, mitochondrial
932	Q96RU2	USP28	Ubiquitin carboxyl-terminal hydrolase 28
933	Q96S44	TP53RK	EKC/KEOPS complex subunit TP53RK
934	Q96S59	RANBP9	Ran-binding protein 9
935	Q96SB4	SRPK1	SRSF protein kinase 1
936	Q96ST3	SIN3A	Paired amphipathic helix protein Sin3a
937	Q96SW2	CRBN	Protein cereblon
938	Q96T88	UHRF1	E3 ubiquitin-protein ligase UHRF1
939	Q99466	NOTCH4	Neurogenic locus notch homolog protein 4
940	Q99496	RNF2	E3 ubiquitin-protein ligase RING2
941	Q99497	PARK7	Parkinson disease protein 7
942	Q99536	VAT1	Synaptic vesicle membrane protein VAT-1 homolog
943	Q99547	MPHOSPH6	M-phase phosphoprotein 6
944	Q99567	NUP88	Nuclear pore complex protein Nup88
945	Q99576	TSC22D3	TSC22 domain family protein 3
946	Q99608	NDN	Necdin
947	Q99613	EIF3C	Eukaryotic translation initiation factor 3 subunit C
948	Q99615	DNAJC7	DnaJ homolog subfamily C member 7
949	Q99684	GFI1	Zinc finger protein Gfi-1
950	Q99728	BARD1	BRCA1-associated RING domain protein 1
951	Q99759	MAP3K3	Mitogen-activated protein kinase kinase kinase 3
952	Q99816	TSG101	Tumor susceptibility gene 101 protein
953	Q99832	CCT7	T-complex protein 1 subunit eta
954	Q99848	EBNA1BP2	Probable rRNA-processing protein EBP2
955	Q99853	FOXB1	Forkhead box protein B1
956	Q99856	ARID3A	AT-rich interactive domain-containing protein 3A
957	Q99873	PRMT1	Protein arginine N-methyltransferase 1
958	Q99933	BAG1	BAG family molecular chaperone regulator 1
959	Q99973	TEP1	Telomerase protein component 1
960	Q99986	VRK1	Serine/threonine-protein kinase VRK1
961	Q9BQ15	NABP2	SOSS complex subunit B1
962	Q9BQ67	GRWD1	Glutamate-rich WD repeat-containing protein 1
963	Q9BQA1	WDR77	Methylosome protein 50
964	Q9BQA5	HINFP	Histone H4 transcription factor
965	Q9BQD7	ANTKMT	Adenine nucleotide translocase lysine N-methyltransferase
966	Q9BQE3	TUBA1C	Tubulin alpha-1C chain
967	Q9BQG0	MYBBP1A	Myb-binding protein 1A
968	Q9BRJ7	NUDT16L1	Tudor-interacting repair regulator protein
969	Q9BSJ2	TUBGCP2	Gamma-tubulin complex component 2
970	Q9BT78	COPS4	COP9 signalosome complex subunit 4
971	Q9BTA9	WAC	WW domain-containing adapter protein with coiled-coil
972	Q9BTK6	PAGR1	PAXIP1-associated glutamate-rich protein 1
973	Q9BTV7	CABLES2	CDK5 and ABL1 enzyme substrate 2
974	Q9BTZ2	DHRS4	Dehydrogenase/reductase SDR family member 4
975	Q9BUJ2	HNRNPUL1	Heterogeneous nuclear ribonucleoprotein U-like protein 1
976	Q9BV47	DUSP26	Dual specificity protein phosphatase 26
977	Q9BVI0	PHF20	PHD finger protein 20
978	Q9BVJ6	UTP14A	U3 small nucleolar RNA-associated protein 14 homolog A
979	Q9BVK6	TMED9	Transmembrane emp24 domain-containing protein 9
980	Q9BVP2	GNL3	Guanine nucleotide-binding protein-like 3
981	Q9BWC9	CCDC106	Coiled-coil domain-containing protein 106
982	Q9BX70	BTBD2	BTB/POZ domain-containing protein 2
983	Q9BXH1	BBC3	Bcl-2-binding component 3, isoforms 1/2
984	Q9BY41	HDAC8	Histone deacetylase 8
985	Q9BYJ9	YTHDF1	YTH domain-containing family protein 1
986	Q9BYM8	RBCK1	RanBP-type and C3HC4-type zinc finger-containing protein 1
987	Q9BYW2	SETD2	Histone-lysine N-methyltransferase SETD2
988	Q9BZE4	GTPBP4	Nucleolar GTP-binding protein 1
989	Q9BZG8	DPH1	2-
990	Q9BZR9	TRIM8	E3 ubiquitin-protein ligase TRIM8
991	Q9C009	FOXQ1	Forkhead box protein Q1
992	Q9C0J8	WDR33	pre-mRNA 3' end processing protein WDR33
993	Q9GZQ8	MAP1LC3B	Microtubule-associated proteins 1A/1B light chain 3B
994	Q9GZV1	ANKRD2	Ankyrin repeat domain-containing protein 2
995	Q9GZY4	COA1	Cytochrome c oxidase assembly factor 1 homolog
996	Q9H0A0	NAT10	RNA cytidine acetyltransferase
997	Q9H0E9	BRD8	Bromodomain-containing protein 8
998	Q9H0F5	RNF38	E3 ubiquitin-protein ligase RNF38
999	Q9H0Q3	FXYD6	FXYD domain-containing ion transport regulator 6
1000	Q9H0W5	CCDC8	Coiled-coil domain-containing protein 8
1001	Q9H160	ING2	Inhibitor of growth protein 2
1002	Q9H1Z9	TSPAN10	Tetraspanin-10
1003	Q9H2S5	RNF39	RING finger protein 39
1004	Q9H2X6	HIPK2	Homeodomain-interacting protein kinase 2
1005	Q9H334	FOXP1	Forkhead box protein P1
1006	Q9H3D4	TP63	Tumor protein 63
1007	Q9H3M7	TXNIP	Thioredoxin-interacting protein
1008	Q9H422	HIPK3	Homeodomain-interacting protein kinase 3
1009	Q9H444	CHMP4B	Charged multivesicular body protein 4b
1010	Q9H469	FBXL15	F-box/LRR-repeat protein 15
1011	Q9H4B4	PLK3	Serine/threonine-protein kinase PLK3
1012	Q9H4L4	SENP3	Sentrin-specific protease 3
1013	Q9H4M7	PLEKHA4	Pleckstrin homology domain-containing family A member 4
1014	Q9H6S0	YTHDC2	3'-5' RNA helicase YTHDC2
1015	Q9H6Z9	EGLN3	Prolyl hydroxylase EGLN3
1016	Q9H7B4	SMYD3	Histone-lysine N-methyltransferase SMYD3
1017	Q9H7Z6	KAT8	Histone acetyltransferase KAT8
1018	Q9H8V3	ECT2	Protein ECT2
1019	Q9H9B1	EHMT1	Histone-lysine N-methyltransferase EHMT1
1020	Q9H9J4	USP42	Ubiquitin carboxyl-terminal hydrolase 42
1021	Q9HAT8	PELI2	E3 ubiquitin-protein ligase pellino homolog 2
1022	Q9HB09	BCL2L12	Bcl-2-like protein 12
1023	Q9HB65	ELL3	RNA polymerase II elongation factor ELL3
1024	Q9HBE1	PATZ1	POZ-, AT hook-, and zinc finger-containing protein 1
1025	Q9HBJ7	USP29	Ubiquitin carboxyl-terminal hydrolase 29
1026	Q9HCC0	MCCC2	Methylcrotonoyl-CoA carboxylase beta chain, mitochondrial
1027	Q9HCE1	MOV10	Helicase MOV-10
1028	Q9HCE7	SMURF1	E3 ubiquitin-protein ligase SMURF1
1029	Q9HCI7	MSL2	E3 ubiquitin-protein ligase MSL2
1030	Q9HCK8	CHD8	Chromodomain-helicase-DNA-binding protein 8
1031	Q9HCM9	TRIM39	E3 ubiquitin-protein ligase TRIM39
1032	Q9NP81	SARS2	Serine--tRNA ligase, mitochondrial
1033	Q9NPI1	BRD7	Bromodomain-containing protein 7
1034	Q9NQ88	TIGAR	Fructose-2,6-bisphosphatase TIGAR
1035	Q9NQR1	KMT5A	N-lysine methyltransferase KMT5A
1036	Q9NR09	BIRC6	Baculoviral IAP repeat-containing protein 6
1037	Q9NR11	ZNF302	Zinc finger protein 302
1038	Q9NR12	PDLIM7	PDZ and LIM domain protein 7
1039	Q9NRC8	SIRT7	NAD-dependent protein deacetylase sirtuin-7
1040	Q9NRG4	SMYD2	N-lysine methyltransferase SMYD2
1041	Q9NRM7	LATS2	Serine/threonine-protein kinase LATS2
1042	Q9NRR4	DROSHA	Ribonuclease 3
1043	Q9NS37	CREBZF	CREB/ATF bZIP transcription factor
1044	Q9NS56	TOPORS	E3 ubiquitin-protein ligase Topors
1045	Q9NSC5	HOMER3	Homer protein homolog 3
1046	Q9NTK5	OLA1	Obg-like ATPase 1
1047	Q9NUE0	ZDHHC18	Palmitoyltransferase ZDHHC18
1048	Q9NVC6	MED17	Mediator of RNA polymerase II transcription subunit 17
1049	Q9NVI7	ATAD3A	ATPase family AAA domain-containing protein 3A
1050	Q9NVN8	GNL3L	Guanine nucleotide-binding protein-like 3-like protein
1051	Q9NWT6	HIF1AN	Hypoxia-inducible factor 1-alpha inhibitor
1052	Q9NX55	HYPK	Huntingtin-interacting protein K
1053	Q9NXR7	BABAM2	BRISC and BRCA1-A complex member 2
1054	Q9NY61	AATF	Protein AATF
1055	Q9NY65	TUBA8	Tubulin alpha-8 chain
1056	Q9NYK5	MRPL39	39S ribosomal protein L39, mitochondrial
1057	Q9NZC7	WWOX	WW domain-containing oxidoreductase
1058	Q9NZC9	SMARCAL1	SWI/SNF-related matrix-associated actin-dependent regulator of chromatin subfamily A-like protein 1
1059	Q9NZI8	IGF2BP1	Insulin-like growth factor 2 mRNA-binding protein 1
1060	Q9NZJ0	DTL	Denticleless protein homolog
1061	Q9NZM5	NOP53	Ribosome biogenesis protein NOP53
1062	Q9NZN9	AIPL1	Aryl-hydrocarbon-interacting protein-like 1
1063	Q9P0U3	SENP1	Sentrin-specific protease 1
1064	Q9P0U4	CXXC1	CXXC-type zinc finger protein 1
1065	Q9P287	BCCIP	BRCA2 and CDKN1A-interacting protein
1066	Q9P2P5	HECW2	E3 ubiquitin-protein ligase HECW2
1067	Q9UBB9	TFIP11	Tuftelin-interacting protein 11
1068	Q9UBE0	SAE1	SUMO-activating enzyme subunit 1
1069	Q9UBE8	NLK	Serine/threonine-protein kinase NLK
1070	Q9UBF1	MAGEC2	Melanoma-associated antigen C2
1071	Q9UBK2	PPARGC1A	Peroxisome proliferator-activated receptor gamma coactivator 1-alpha
1072	Q9UBL3	ASH2L	Set1/Ash2 histone methyltransferase complex subunit ASH2
1073	Q9UBL6	CPNE7	Copine-7
1074	Q9UBZ9	REV1	DNA repair protein REV1
1075	Q9UER7	DAXX	Death domain-associated protein 6
1076	Q9UFV9	DKFZp434J046	Uncharacterized protein DKFZp434J046
1077	Q9UHB6	LIMA1	LIM domain and actin-binding protein 1
1078	Q9UHC7	MKRN1	E3 ubiquitin-protein ligase makorin-1
1079	Q9UHH9	IP6K2	Inositol hexakisphosphate kinase 2
1080	Q9UHI6	DDX20	Probable ATP-dependent RNA helicase DDX20
1081	Q9UHR4	BAIAP2L1	Brain-specific angiogenesis inhibitor 1-associated protein 2-like protein 1
1082	Q9UI32	GLS2	Glutaminase liver isoform, mitochondrial
1083	Q9UI36	DACH1	Dachshund homolog 1
1084	Q9UII4	HERC5	E3 ISG15--protein ligase HERC5
1085	Q9UJ04	TSPYL4	Testis-specific Y-encoded-like protein 4
1086	Q9UJW3	DNMT3L	DNA
1087	Q9UK53	ING1	Inhibitor of growth protein 1
1088	Q9UK80	USP21	Ubiquitin carboxyl-terminal hydrolase 21
1089	Q9UKB1	FBXW11	F-box/WD repeat-containing protein 11
1090	Q9UKG1	APPL1	DCC-interacting protein 13-alpha
1091	Q9UKJ3	GPATCH8	G patch domain-containing protein 8
1092	Q9UKN8	GTF3C4	General transcription factor 3C polypeptide 4
1093	Q9UKT5	FBXO4	F-box only protein 4
1094	Q9UKV0	HDAC9	Histone deacetylase 9
1095	Q9UKV8	AGO2	Protein argonaute-2
1096	Q9UKY1	ZHX1	Zinc fingers and homeoboxes protein 1
1097	Q9UL15	BAG5	BAG family molecular chaperone regulator 5
1098	Q9UL18	AGO1	Protein argonaute-1
1099	Q9ULC6	PADI1	Protein-arginine deiminase type-1
1100	Q9ULJ6	ZMIZ1	Zinc finger MIZ domain-containing protein 1
1101	Q9ULP0	NDRG4	Protein NDRG4
1102	Q9ULT8	HECTD1	E3 ubiquitin-protein ligase HECTD1
1103	Q9ULV4	CORO1C	Coronin-1C
1104	Q9ULV8	CBLC	E3 ubiquitin-protein ligase CBL-C
1105	Q9UM07	PADI4	Protein-arginine deiminase type-4
1106	Q9UM11	FZR1	Fizzy-related protein homolog
1107	Q9UM54	MYO6	Unconventional myosin-VI
1108	Q9UM63	PLAGL1	Zinc finger protein PLAGL1
1109	Q9UN74	PCDHA4	Protocadherin alpha-4
1110	Q9UN86	G3BP2	Ras GTPase-activating protein-binding protein 2
1111	Q9UNA4	POLI	DNA polymerase iota
1112	Q9UNE7	STUB1	E3 ubiquitin-protein ligase CHIP
1113	Q9UNF1	MAGED2	Melanoma-associated antigen D2
1114	Q9UNH5	CDC14A	Dual specificity protein phosphatase CDC14A
1115	Q9UNL4	ING4	Inhibitor of growth protein 4
1116	Q9UNX3	RPL26L1	60S ribosomal protein L26-like 1
1117	Q9UPR3	SMG5	Protein SMG5
1118	Q9UPT6	MAPK8IP3	C-Jun-amino-terminal kinase-interacting protein 3
1119	Q9UPU5	USP24	Ubiquitin carboxyl-terminal hydrolase 24
1120	Q9UPW0	FOXJ3	Forkhead box protein J3
1121	Q9UPZ9	CILK1	Serine/threonine-protein kinase ICK
1122	Q9UQL6	HDAC5	Histone deacetylase 5
1123	Q9UQR1	ZNF148	Zinc finger protein 148
1124	Q9Y222	DMTF1	Cyclin-D-binding Myb-like transcription factor 1
1125	Q9Y262	EIF3L	Eukaryotic translation initiation factor 3 subunit L
1126	Q9Y294	ASF1A	Histone chaperone ASF1A
1127	Q9Y297	BTRC	F-box/WD repeat-containing protein 1A
1128	Q9Y2D8	SSX2IP	Afadin- and alpha-actinin-binding protein
1129	Q9Y2I6	NINL	Ninein-like protein
1130	Q9Y2Q9	MRPS28	28S ribosomal protein S28, mitochondrial
1131	Q9Y2S7	POLDIP2	Polymerase delta-interacting protein 2
1132	Q9Y2W1	THRAP3	Thyroid hormone receptor-associated protein 3
1133	Q9Y365	STARD10	START domain-containing protein 10
1134	Q9Y399	MRPS2	28S ribosomal protein S2, mitochondrial
1135	Q9Y3D9	MRPS23	28S ribosomal protein S23, mitochondrial
1136	Q9Y3P9	RABGAP1	Rab GTPase-activating protein 1
1137	Q9Y3T9	NOC2L	Nucleolar complex protein 2 homolog
1138	Q9Y468	L3MBTL1	Lethal
1139	Q9Y4A5	TRRAP	Transformation/transcription domain-associated protein
1140	Q9Y4B6	DCAF1	DDB1- and CUL4-associated factor 1
1141	Q9Y4E8	USP15	Ubiquitin carboxyl-terminal hydrolase 15
1142	Q9Y4K3	TRAF6	TNF receptor-associated factor 6
1143	Q9Y5A7	NUB1	NEDD8 ultimate buster 1
1144	Q9Y5J3	HEY1	Hairy/enhancer-of-split related with YRPW motif protein 1
1145	Q9Y5Q9	GTF3C3	General transcription factor 3C polypeptide 3
1146	Q9Y618	NCOR2	Nuclear receptor corepressor 2
1147	Q9Y676	MRPS18B	28S ribosomal protein S18b, mitochondrial
1148	Q9Y6I4	USP3	Ubiquitin carboxyl-terminal hydrolase 3
1149	Q9Y6Q9	NCOA3	Nuclear receptor coactivator 3

## Sheet: RAF1_292 
Supplementary Table S5. Experimentally validated RAF1 interactors generated by PINA v3.0
	Uniprot	Gene name	Protein name
1	O00141	SGK1	Serine/threonine-protein kinase Sgk1
2	O14593	RFXANK	DNA-binding protein RFXANK
3	O14654	IRS4	Insulin receptor substrate 4
4	O14746	TERT	Telomerase reverse transcriptase
5	O14807	MRAS	Ras-related protein M-Ras
6	O14980	XPO1	Exportin-1
7	O15371	EIF3D	Eukaryotic translation initiation factor 3 subunit D
8	O15519	CFLAR	CASP8 and FADD-like apoptosis regulator
9	O43324	EEF1E1	Eukaryotic translation elongation factor 1 epsilon-1
10	O43482	OIP5	Protein Mis18-beta
11	O43597	SPRY2	Protein sprouty homolog 2
12	O43852	CALU	Calumenin
13	O60245	PCDH7	Protocadherin-7
14	O60674	JAK2	Tyrosine-protein kinase JAK2
15	O60762	DPM1	Dolichol-phosphate mannosyltransferase subunit 1
16	O60884	DNAJA2	DnaJ homolog subfamily A member 2
17	O75161	NPHP4	Nephrocystin-4
18	O94906	PRPF6	Pre-mRNA-processing factor 6
19	O95714	HERC2	E3 ubiquitin-protein ligase HERC2
20	O95816	BAG2	BAG family molecular chaperone regulator 2
21	O95831	AIFM1	Apoptosis-inducing factor 1, mitochondrial
22	O95835	LATS1	Serine/threonine-protein kinase LATS1
23	O95848	NUDT14	Uridine diphosphate glucose pyrophosphatase NUDT14
24	P00533	EGFR	Epidermal growth factor receptor
25	P01106	MYC	Myc proto-oncogene protein
26	P01111	NRAS	GTPase NRas
27	P01112	HRAS	GTPase HRas
28	P01116	KRAS	GTPase KRas
29	P02686	MBP	Myelin basic protein
30	P02790	HPX	Hemopexin
31	P04049	RAF1	RAF proto-oncogene serine/threonine-protein kinase
32	P04150	NR3C1	Glucocorticoid receptor
33	P04350	TUBB4A	Tubulin beta-4A chain
34	P04626	ERBB2	Receptor tyrosine-protein kinase erbB-2
35	P04792	HSPB1	Heat shock protein beta-1
36	P05783	KRT18	Keratin, type I cytoskeletal 18
37	P05787	KRT8	Keratin, type II cytoskeletal 8
38	P06213	INSR	Insulin receptor
39	P06239	LCK	Tyrosine-protein kinase Lck
40	P06241	FYN	Tyrosine-protein kinase Fyn
41	P06400	RB1	Retinoblastoma-associated protein
42	P07437	TUBB	Tubulin beta chain
43	P07900	HSP90AA1	Heat shock protein HSP 90-alpha
44	P08107	HSPA1A	Heat shock 70 kDa protein 1A
45	P08238	HSP90AB1	Heat shock protein HSP 90-beta
46	P08581	MET	Hepatocyte growth factor receptor
47	P08727	KRT19	Keratin, type I cytoskeletal 19
48	P09619	PDGFRB	Platelet-derived growth factor receptor beta
49	P10275	AR	Androgen receptor
50	P10301	RRAS	Ras-related protein R-Ras
51	P10398	ARAF	Serine/threonine-protein kinase A-Raf
52	P10415	BCL2	Apoptosis regulator Bcl-2
53	P10620	MGST1	Microsomal glutathione S-transferase 1
54	P10644	PRKAR1A	cAMP-dependent protein kinase type I-alpha regulatory subunit
55	P10809	HSPD1	60 kDa heat shock protein, mitochondrial
56	P11021	HSPA5	Endoplasmic reticulum chaperone BiP
57	P11142	HSPA8	Heat shock cognate 71 kDa protein
58	P11802	CDK4	Cyclin-dependent kinase 4
59	P12931	SRC	Proto-oncogene tyrosine-protein kinase Src
60	P14210	HGF	Hepatocyte growth factor
61	P14618	PKM	Pyruvate kinase PKM
62	P15056	BRAF	Serine/threonine-protein kinase B-raf
63	P15498	VAV1	Proto-oncogene vav
64	P16050	ALOX15	Polyunsaturated fatty acid lipoxygenase ALOX15
65	P16070	CD44	CD44 antigen
66	P16234	PDGFRA	Platelet-derived growth factor receptor alpha
67	P17066	HSPA6	Heat shock 70 kDa protein 6
68	P17987	TCP1	T-complex protein 1 subunit alpha
69	P21359	NF1	Neurofibromin
70	P21731	TBXA2R	Thromboxane A2 receptor
71	P21796	VDAC1	Voltage-dependent anion-selective channel protein 1
72	P22455	FGFR4	Fibroblast growth factor receptor 4
73	P23258	TUBG1	Tubulin gamma-1 chain
74	P23458	JAK1	Tyrosine-protein kinase JAK1
75	P25490	YY1	Transcriptional repressor protein YY1
76	P27348	YWHAQ	14-3-3 protein theta
77	P27361	MAPK3	Mitogen-activated protein kinase 3
78	P27540	ARNT	Aryl hydrocarbon receptor nuclear translocator
79	P28065	PSMB9	Proteasome subunit beta type-9
80	P28288	ABCD3	ATP-binding cassette sub-family D member 3
81	P28300	LOX	Protein-lysine 6-oxidase
82	P28340	POLD1	DNA polymerase delta catalytic subunit
83	P28482	MAPK1	Mitogen-activated protein kinase 1
84	P29317	EPHA2	Ephrin type-A receptor 2
85	P29376	LTK	Leukocyte tyrosine kinase receptor
86	P30086	PEBP1	Phosphatidylethanolamine-binding protein 1
87	P30153	PPP2R1A	Serine/threonine-protein phosphatase 2A 65 kDa regulatory subunit A alpha isoform
88	P30279	CCND2	G1/S-specific cyclin-D2
89	P30304	CDC25A	M-phase inducer phosphatase 1
90	P30305	CDC25B	M-phase inducer phosphatase 2
91	P30533	LRPAP1	Alpha-2-macroglobulin receptor-associated protein
92	P30556	AGTR1	Type-1 angiotensin II receptor
93	P30876	POLR2B	DNA-directed RNA polymerase II subunit RPB2
94	P31327	CPS1	Carbamoyl-phosphate synthase [ammonia], mitochondrial
95	P31689	DNAJA1	DnaJ homolog subfamily A member 1
96	P31749	AKT1	RAC-alpha serine/threonine-protein kinase
97	P31946	YWHAB	14-3-3 protein beta/alpha
98	P31947	SFN	14-3-3 protein sigma
99	P31948	STIP1	Stress-induced-phosphoprotein 1
100	P32121	ARRB2	Beta-arrestin-2
101	P34932	HSPA4	Heat shock 70 kDa protein 4
102	P35232	PHB	Prohibitin
103	P35240	NF2	Merlin
104	P36507	MAP2K2	Dual specificity mitogen-activated protein kinase kinase 2
105	P36873	PPP1CC	Serine/threonine-protein phosphatase PP1-gamma catalytic subunit
106	P40227	CCT6A	T-complex protein 1 subunit zeta
107	P40616	ARL1	ADP-ribosylation factor-like protein 1
108	P41182	BCL6	B-cell lymphoma 6 protein
109	P42772	CDKN2B	Cyclin-dependent kinase 4 inhibitor B
110	P42773	CDKN2C	Cyclin-dependent kinase 4 inhibitor C
111	P43246	MSH2	DNA mismatch repair protein Msh2
112	P45983	MAPK8	Mitogen-activated protein kinase 8
113	P46019	PHKA2	Phosphorylase b kinase regulatory subunit alpha, liver isoform
114	P46109	CRKL	Crk-like protein
115	P46734	MAP2K3	Dual specificity mitogen-activated protein kinase kinase 3
116	P46934	NEDD4	E3 ubiquitin-protein ligase NEDD4
117	P47895	ALDH1A3	Aldehyde dehydrogenase family 1 member A3
118	P48643	CCT5	T-complex protein 1 subunit epsilon
119	P48729	CSNK1A1	Casein kinase I isoform alpha
120	P49368	CCT3	T-complex protein 1 subunit gamma
121	P50150	GNG4	Guanine nucleotide-binding protein G
122	P50402	EMD	Emerin
123	P50990	CCT8	T-complex protein 1 subunit theta
124	P50991	CCT4	T-complex protein 1 subunit delta
125	P51164	ATP4B	Potassium-transporting ATPase subunit beta
126	P51168	SCNN1B	Amiloride-sensitive sodium channel subunit beta
127	P52564	MAP2K6	Dual specificity mitogen-activated protein kinase kinase 6
128	P53007	SLC25A1	Tricarboxylate transport protein, mitochondrial
129	P53805	RCAN1	Calcipressin-1
130	P55072	VCP	Transitional endoplasmic reticulum ATPase
131	P57088	TMEM33	Transmembrane protein 33
132	P57740	NUP107	Nuclear pore complex protein Nup107
133	P58340	MLF1	Myeloid leukemia factor 1
134	P61619	SEC61A1	Protein transport protein Sec61 subunit alpha isoform 1
135	P61981	YWHAG	14-3-3 protein gamma
136	P62070	RRAS2	Ras-related protein R-Ras2
137	P62158	CALM1	Calmodulin-1
138	P62258	YWHAE	14-3-3 protein epsilon
139	P62714	PPP2CB	Serine/threonine-protein phosphatase 2A catalytic subunit beta isoform
140	P62834	RAP1A	Ras-related protein Rap-1A
141	P62837	UBE2D2	Ubiquitin-conjugating enzyme E2 D2
142	P62879	GNB2	Guanine nucleotide-binding protein G
143	P63104	YWHAZ	14-3-3 protein zeta/delta
144	P63167	DYNLL1	Dynein light chain 1, cytoplasmic
145	P67775	PPP2CA	Serine/threonine-protein phosphatase 2A catalytic subunit alpha isoform
146	P68036	UBE2L3	Ubiquitin-conjugating enzyme E2 L3
147	P68104	EEF1A1	Elongation factor 1-alpha 1
148	P68366	TUBA4A	Tubulin alpha-4A chain
149	P68371	TUBB4B	Tubulin beta-4B chain
150	P78371	CCT2	T-complex protein 1 subunit beta
151	P98170	XIAP	E3 ubiquitin-protein ligase XIAP
152	Q00005	PPP2R2B	Serine/threonine-protein phosphatase 2A 55 kDa regulatory subunit B beta isoform
153	Q00325	SLC25A3	Phosphate carrier protein, mitochondrial
154	Q00534	CDK6	Cyclin-dependent kinase 6
155	Q00577	PURA	Transcriptional activator protein Pur-alpha
156	Q00872	MYBPC1	Myosin-binding protein C, slow-type
157	Q02156	PRKCE	Protein kinase C epsilon type
158	Q02413	DSG1	Desmoglein-1
159	Q02750	MAP2K1	Dual specificity mitogen-activated protein kinase kinase 1
160	Q02978	SLC25A11	Mitochondrial 2-oxoglutarate/malate carrier protein
161	Q04917	YWHAH	14-3-3 protein eta
162	Q05513	PRKCZ	Protein kinase C zeta type
163	Q07817	BCL2L1	Bcl-2-like protein 1
164	Q08999	RBL2	Retinoblastoma-like protein 2
165	Q12769	NUP160	Nuclear pore complex protein Nup160
166	Q12805	EFEMP1	EGF-containing fibulin-like extracellular matrix protein 1
167	Q12968	NFATC3	Nuclear factor of activated T-cells, cytoplasmic 3
168	Q13153	PAK1	Serine/threonine-protein kinase PAK 1
169	Q13163	MAP2K5	Dual specificity mitogen-activated protein kinase kinase 5
170	Q13177	PAK2	Serine/threonine-protein kinase PAK 2
171	Q13188	STK3	Serine/threonine-protein kinase 3
172	Q13200	PSMD2	26S proteasome non-ATPase regulatory subunit 2
173	Q13233	MAP3K1	Mitogen-activated protein kinase kinase kinase 1
174	Q13255	GRM1	Metabotropic glutamate receptor 1
175	Q13257	MAD2L1	Mitotic spindle assembly checkpoint protein MAD2A
176	Q13263	TRIM28	Transcription intermediary factor 1-beta
177	Q13322	GRB10	Growth factor receptor-bound protein 10
178	Q13362	PPP2R5C	Serine/threonine-protein phosphatase 2A 56 kDa regulatory subunit gamma isoform
179	Q13418	ILK	Integrin-linked protein kinase
180	Q13445	TMED1	Transmembrane emp24 domain-containing protein 1
181	Q13489	BIRC3	Baculoviral IAP repeat-containing protein 3
182	Q13490	BIRC2	Baculoviral IAP repeat-containing protein 2
183	Q13501	SQSTM1	Sequestosome-1
184	Q13509	TUBB3	Tubulin beta-3 chain
185	Q13526	PIN1	Peptidyl-prolyl cis-trans isomerase NIMA-interacting 1
186	Q13976	PRKG1	cGMP-dependent protein kinase 1
187	Q14145	KEAP1	Kelch-like ECH-associated protein 1
188	Q14258	TRIM25	E3 ubiquitin/ISG15 ligase TRIM25
189	Q14457	BECN1	Beclin-1
190	Q15051	IQCB1	IQ calmodulin-binding motif-containing protein 1
191	Q15067	ACOX1	Peroxisomal acyl-coenzyme A oxidase 1
192	Q15382	RHEB	GTP-binding protein Rheb
193	Q15562	TEAD2	Transcriptional enhancer factor TEF-4
194	Q15751	HERC1	Probable E3 ubiquitin-protein ligase HERC1
195	Q15773	MLF2	Myeloid leukemia factor 2
196	Q16543	CDC37	Hsp90 co-chaperone Cdc37
197	Q16659	MAPK6	Mitogen-activated protein kinase 6
198	Q3ZCQ8	TIMM50	Mitochondrial import inner membrane translocase subunit TIM50
199	Q53GQ0	HSD17B12	Very-long-chain 3-oxoacyl-CoA reductase
200	Q58FF7	HSP90AB3P	Putative heat shock protein HSP 90-beta-3
201	Q58FF8	HSP90AB2P	Putative heat shock protein HSP 90-beta 2
202	Q5JTC6	AMER1	APC membrane recruitment protein 1
203	Q5T3F8	TMEM63B	CSC1-like protein 2
204	Q5TAQ9	DCAF8	DDB1- and CUL4-associated factor 8
205	Q68CZ1	RPGRIP1L	Protein fantom
206	Q6TCH7	PAQR3	Progestin and adipoQ receptor family member 3
207	Q7L5Y9	MAEA	E3 ubiquitin-protein transferase MAEA
208	Q7Z444	ERAS	GTPase ERas
209	Q7Z569	BRAP	BRCA1-associated protein
210	Q7Z6Z7	HUWE1	E3 ubiquitin-protein ligase HUWE1
211	Q86V15	CASZ1	Zinc finger protein castor homolog 1
212	Q86XI2	NCAPG2	Condensin-2 complex subunit G2
213	Q8IVD9	NUDCD3	NudC domain-containing protein 3
214	Q8IVT5	KSR1	Kinase suppressor of Ras 1
215	Q8IZL9	CDK20	Cyclin-dependent kinase 20
216	Q8N163	CCAR2	Cell cycle and apoptosis regulator protein 2
217	Q8N3V7	SYNPO	Synaptopodin
218	Q8N653	LZTR1	Leucine-zipper-like transcriptional regulator 1
219	Q8N726	CDKN2A	Tumor suppressor ARF
220	Q8NE63	HIPK4	Homeodomain-interacting protein kinase 4
221	Q8TAT6	NPLOC4	Nuclear protein localization protein 4 homolog
222	Q8WUM0	NUP133	Nuclear pore complex protein Nup133
223	Q8WXI2	CNKSR2	Connector enhancer of kinase suppressor of ras 2
224	Q92616	GCN1	eIF-2-alpha kinase activator GCN1
225	Q92905	COPS5	COP9 signalosome complex subunit 5
226	Q92934	BAD	Bcl2-associated agonist of cell death
227	Q92985	IRF7	Interferon regulatory factor 7
228	Q969H4	CNKSR1	Connector enhancer of kinase suppressor of ras 1
229	Q969V3	NCLN	Nicalin
230	Q96B97	SH3KBP1	SH3 domain-containing kinase-binding protein 1
231	Q96CA5	BIRC7	Baculoviral IAP repeat-containing protein 7
232	Q96D09	GPRASP2	G-protein coupled receptor-associated sorting protein 2
233	Q96D21	RASD2	GTP-binding protein Rhes
234	Q96FJ2	DYNLL2	Dynein light chain 2, cytoplasmic
235	Q96J02	ITCH	E3 ubiquitin-protein ligase Itchy homolog
236	Q96JY6	PDLIM2	PDZ and LIM domain protein 2
237	Q96KB5	PBK	Lymphokine-activated killer T-cell-originated protein kinase
238	Q96PU5	NEDD4L	E3 ubiquitin-protein ligase NEDD4-like
239	Q96PU8	QKI	Protein quaking
240	Q96RS6	NUDCD1	NudC domain-containing protein 1
241	Q96S59	RANBP9	Ran-binding protein 9
242	Q96S96	PEBP4	Phosphatidylethanolamine-binding protein 4
243	Q96T76	MMS19	MMS19 nucleotide excision repair protein homolog
244	Q96TC7	RMDN3	Regulator of microtubule dynamics protein 3
245	Q99576	TSC22D3	TSC22 domain family protein 3
246	Q99683	MAP3K5	Mitogen-activated protein kinase kinase kinase 5
247	Q99708	RBBP8	DNA endonuclease RBBP8
248	Q99832	CCT7	T-complex protein 1 subunit eta
249	Q99933	BAG1	BAG family molecular chaperone regulator 1
250	Q9BPW0	PPP5C	Serine/threonine-protein phosphatase
251	Q9BQS8	FYCO1	FYVE and coiled-coil domain-containing protein 1
252	Q9BRX9	WDR83	WD repeat domain-containing protein 83
253	Q9BTE6	AARSD1	Alanyl-tRNA editing protein Aarsd1
254	Q9BUB7	TMEM70	Transmembrane protein 70, mitochondrial
255	Q9BUF5	TUBB6	Tubulin beta-6 chain
256	Q9BXW9	FANCD2	Fanconi anemia group D2 protein
257	Q9BZE0	GLIS2	Zinc finger protein GLIS2
258	Q9C004	SPRY4	Protein sprouty homolog 4
259	Q9H4M7	PLEKHA4	Pleckstrin homology domain-containing family A member 4
260	Q9H6Z9	EGLN3	Prolyl hydroxylase EGLN3
261	Q9H936	SLC25A22	Mitochondrial glutamate carrier 1
262	Q9H9S0	NANOG	Homeobox protein NANOG
263	Q9H9S3	SEC61A2	Protein transport protein Sec61 subunit alpha isoform 2
264	Q9HB71	CACYBP	Calcyclin-binding protein
265	Q9HCE1	MOV10	Helicase MOV-10
266	Q9HD45	TM9SF3	Transmembrane 9 superfamily member 3
267	Q9NRH3	TUBG2	Tubulin gamma-2 chain
268	Q9NRM7	LATS2	Serine/threonine-protein kinase LATS2
269	Q9NS23	RASSF1	Ras association domain-containing protein 1
270	Q9NSE4	IARS2	Isoleucine--tRNA ligase, mitochondrial
271	Q9NVI7	ATAD3A	ATPase family AAA domain-containing protein 3A
272	Q9NVR2	INTS10	Integrator complex subunit 10
273	Q9NX61	TMEM161A	Transmembrane protein 161A
274	Q9P0W8	SPATA7	Spermatogenesis-associated protein 7
275	Q9UBG0	MRC2	C-type mannose receptor 2
276	Q9UBU9	NXF1	Nuclear RNA export factor 1
277	Q9UBW8	COPS7A	COP9 signalosome complex subunit 7a
278	Q9UBX3	SLC25A10	Mitochondrial dicarboxylate carrier
279	Q9UEW8	STK39	STE20/SPS1-related proline-alanine-rich protein kinase
280	Q9UG63	ABCF2	ATP-binding cassette sub-family F member 2
281	Q9UHA2	SS18L2	SS18-like protein 2
282	Q9UIM3	FKBPL	FK506-binding protein-like
283	Q9UKS6	PACSIN3	Protein kinase C and casein kinase substrate in neurons protein 3
284	Q9ULV8	CBLC	E3 ubiquitin-protein ligase CBL-C
285	Q9ULX6	AKAP8L	A-kinase anchor protein 8-like
286	Q9UNE7	STUB1	E3 ubiquitin-protein ligase CHIP
287	Q9UNS2	COPS3	COP9 signalosome complex subunit 3
288	Q9UPT6	MAPK8IP3	C-Jun-amino-terminal kinase-interacting protein 3
289	Q9UQ13	SHOC2	Leucine-rich repeat protein SHOC-2
290	Q9Y3D0	CIAO2B	Cytosolic iron-sulfur assembly component 2B
291	Q9Y4W2	LAS1L	Ribosomal biogenesis protein LAS1L
292	Q9Y5Y2	NUBP2	Cytosolic Fe-S cluster assembly factor NUBP2

## Sheet: MAPK1_339
Supplementary Table S6. Experimentally validated MAPK1 interactors generated by PINA v3.0
	Uniprot	Gene name	Protein name
1	A2A3K4	PTPDC1	Protein tyrosine phosphatase domain-containing protein 1
2	B2RXF5	ZBTB42	Zinc finger and BTB domain-containing protein 42
3	O00429	DNM1L	Dynamin-1-like protein
4	O14733	MAP2K7	Dual specificity mitogen-activated protein kinase kinase 7
5	O14745	SLC9A3R1	Na
6	O14757	CHEK1	Serine/threonine-protein kinase Chk1
7	O14901	KLF11	Krueppel-like factor 11
8	O15027	SEC16A	Protein transport protein Sec16A
9	O15084	ANKRD28	Serine/threonine-protein phosphatase 6 regulatory ankyrin repeat subunit A
10	O43390	HNRNPR	Heterogeneous nuclear ribonucleoprotein R
11	O43521	BCL2L11	Bcl-2-like protein 11
12	O43524	FOXO3	Forkhead box protein O3
13	O60260	PRKN	E3 ubiquitin-protein ligase parkin
14	O60504	SORBS3	Vinexin
15	O75061	DNAJC6	Putative tyrosine-protein phosphatase auxilin
16	O75330	HMMR	Hyaluronan mediated motility receptor
17	O75676	RPS6KA4	Ribosomal protein S6 kinase alpha-4
18	O76064	RNF8	E3 ubiquitin-protein ligase RNF8
19	O76070	SNCG	Gamma-synuclein
20	O94761	RECQL4	ATP-dependent DNA helicase Q4
21	O94992	HEXIM1	Protein HEXIM1
22	O95071	UBR5	E3 ubiquitin-protein ligase UBR5
23	O95677	EYA4	Eyes absent homolog 4
24	O95863	SNAI1	Zinc finger protein SNAI1
25	O95997	PTTG1	Securin
26	O96017	CHEK2	Serine/threonine-protein kinase Chk2
27	P01100	FOS	Proto-oncogene c-Fos
28	P01106	MYC	Myc proto-oncogene protein
29	P01116	KRAS	GTPase KRas
30	P01889	HLA-B	HLA class I histocompatibility antigen, B alpha chain
31	P02686	MBP	Myelin basic protein
32	P02741	CRP	C-reactive protein [Cleaved into: C-reactive protein
33	P03372	ESR1	Estrogen receptor
34	P04049	RAF1	RAF proto-oncogene serine/threonine-protein kinase
35	P04156	PRNP	Major prion protein
36	P04406	GAPDH	Glyceraldehyde-3-phosphate dehydrogenase
37	P04629	NTRK1	High affinity nerve growth factor receptor
38	P04637	p53	Cellular tumor antigen p53
39	P04908	H2AC4	Histone H2A type 1-B/E
40	P05023	ATP1A1	Sodium/potassium-transporting ATPase subunit alpha-1
41	P05412	c-Jun	Transcription factor AP-1
42	P05787	KRT8	Keratin, type II cytoskeletal 8
43	P06213	INSR	Insulin receptor
44	P06239	LCK	Tyrosine-protein kinase Lck
45	P06401	PGR	Progesterone receptor
46	P06756	ITGAV	Integrin alpha-V
47	P07101	TH	Tyrosine 3-monooxygenase
48	P07339	CTSD	Cathepsin D
49	P07948	LYN	Tyrosine-protein kinase Lyn
50	P07949	RET	Proto-oncogene tyrosine-protein kinase receptor Ret
51	P08047	SP1	Transcription factor Sp1
52	P08237	PFKM	ATP-dependent 6-phosphofructokinase, muscle type
53	P08575	PTPRC	Receptor-type tyrosine-protein phosphatase C
54	P09211	GSTP1	Glutathione S-transferase P
55	P09429	HMGB1	High mobility group protein B1
56	P09874	PARP1	Poly [ADP-ribose] polymerase 1
57	P10275	AR	Androgen receptor
58	P10276	RARA	Retinoic acid receptor alpha
59	P10412	H1-4	Histone H1.4
60	P10415	BCL2	Apoptosis regulator Bcl-2
61	P10586	PTPRF	Receptor-type tyrosine-protein phosphatase F
62	P10636	MAPT	Microtubule-associated protein tau
63	P11388	TOP2A	DNA topoisomerase 2-alpha
64	P11473	VDR	Vitamin D3 receptor
65	P12034	FGF5	Fibroblast growth factor 5
66	P12270	TPR	Nucleoprotein TPR
67	P12931	SRC	Proto-oncogene tyrosine-protein kinase Src
68	P14618	PKM	Pyruvate kinase PKM
69	P14921	ETS1	Protein C-ets-1
70	P15056	BRAF	Serine/threonine-protein kinase B-raf
71	P15336	ATF2	Cyclic AMP-dependent transcription factor ATF-2
72	P15498	VAV1	Proto-oncogene vav
73	P15882	CHN1	N-chimaerin
74	P16284	PECAM1	Platelet endothelial cell adhesion molecule
75	P16402	H1-3	Histone H1.3
76	P16989	YBX3	Y-box-binding protein 3
77	P17302	GJA1	Gap junction alpha-1 protein
78	P17480	UBTF	Nucleolar transcription factor 1
79	P17535	JUND	Transcription factor jun-D
80	P17655	CAPN2	Calpain-2 catalytic subunit
81	P17676	CEBPB	CCAAT/enhancer-binding protein beta
82	P18564	ITGB6	Integrin beta-6
83	P19320	VCAM1	Vascular cell adhesion protein 1
84	P19419	ELK1	ETS domain-containing protein Elk-1
85	P19438	TNFRSF1A	Tumor necrosis factor receptor superfamily member 1A
86	P19793	RXRA	Retinoic acid receptor RXR-alpha
87	P20749	BCL3	B-cell lymphoma 3 protein
88	P20929	NEB	Nebulin
89	P21796	VDAC1	Voltage-dependent anion-selective channel protein 1
90	P23246	SFPQ	Splicing factor, proline- and glutamine-rich
91	P23258	TUBG1	Tubulin gamma-1 chain
92	P23467	PTPRB	Receptor-type tyrosine-protein phosphatase beta
93	P23469	PTPRE	Receptor-type tyrosine-protein phosphatase epsilon
94	P24385	CCND1	G1/S-specific cyclin-D1
95	P24522	GADD45A	Growth arrest and DNA damage-inducible protein GADD45 alpha
96	P25100	ADRA1D	Alpha-1D adrenergic receptor
97	P25786	PSMA1	Proteasome subunit alpha type-1
98	P27361	MAPK3	Mitogen-activated protein kinase 3
99	P28324	ELK4	ETS domain-containing protein Elk-4
100	P28482	MAPK1	Mitogen-activated protein kinase 1
101	P28562	DUSP1	Dual specificity protein phosphatase 1
102	P29353	SHC1	SHC-transforming protein 1
103	P29590	PML	Protein PML
104	P30041	PRDX6	Peroxiredoxin-6
105	P30086	PEBP1	Phosphatidylethanolamine-binding protein 1
106	P30304	CDC25A	M-phase inducer phosphatase 1
107	P30307	CDC25C	M-phase inducer phosphatase 3
108	P30556	AGTR1	Type-1 angiotensin II receptor
109	P31350	RRM2	Ribonucleoside-diphosphate reductase subunit M2
110	P32121	ARRB2	Beta-arrestin-2
111	P33076	CIITA	MHC class II transactivator
112	P34925	RYK	Tyrosine-protein kinase RYK
113	P35232	PHB	Prohibitin
114	P35236	PTPN7	Tyrosine-protein phosphatase non-receptor type 7
115	P35268	RPL22	60S ribosomal protein L22
116	P35548	MSX2	Homeobox protein MSX-2
117	P35813	PPM1A	Protein phosphatase 1A
118	P35968	KDR	Vascular endothelial growth factor receptor 2
119	P36507	MAP2K2	Dual specificity mitogen-activated protein kinase kinase 2
120	P36873	PPP1CC	Serine/threonine-protein phosphatase PP1-gamma catalytic subunit
121	P36956	SREBF1	Sterol regulatory element-binding protein 1
122	P37231	PPARG	Peroxisome proliferator-activated receptor gamma
123	P37840	SNCA	Alpha-synuclein
124	P38398	BRCA1	Breast cancer type 1 susceptibility protein
125	P40763	STAT3	Signal transducer and activator of transcription 3
126	P41162	ETV3	ETS translocation variant 3
127	P41235	HNF4A	Hepatocyte nuclear factor 4-alpha
128	P42229	STAT5A	Signal transducer and activator of transcription 5A
129	P43146	DCC	Netrin receptor DCC
130	P43694	GATA4	Transcription factor GATA-4
131	P45985	MAP2K4	Dual specificity mitogen-activated protein kinase kinase 4
132	P46109	CRKL	Crk-like protein
133	P46531	NOTCH1	Neurogenic locus notch homolog protein 1
134	P46695	IER3	Radiation-inducible immediate-early gene IEX-1
135	P46734	MAP2K3	Dual specificity mitogen-activated protein kinase kinase 3
136	P46940	IQGAP1	Ras GTPase-activating-like protein IQGAP1
137	P47712	PLA2G4A	Cytosolic phospholipase A2
138	P47736	RAP1GAP	Rap1 GTPase-activating protein 1
139	P49023	PXN	Paxillin
140	P49137	MAPKAPK2	MAP kinase-activated protein kinase 2
141	P49366	DHPS	Deoxyhypusine synthase
142	P49407	ARRB1	Beta-arrestin-1
143	P49736	MCM2	DNA replication licensing factor MCM2
144	P49790	NUP153	Nuclear pore complex protein Nup153
145	P49815	TSC2	Tuberin
146	P49841	GSK3B	Glycogen synthase kinase-3 beta
147	P50548	ERF	ETS domain-containing transcription factor ERF
148	P50616	TOB1	Protein Tob1
149	P51452	DUSP3	Dual specificity protein phosphatase 3
150	P51812	RPS6KA3	Ribosomal protein S6 kinase alpha-3
151	P51955	NEK2	Serine/threonine-protein kinase Nek2
152	P52564	MAP2K6	Dual specificity mitogen-activated protein kinase kinase 6
153	P53004	BLVRA	Biliverdin reductase A
154	P53355	DAPK1	Death-associated protein kinase 1
155	P53778	MAPK12	Mitogen-activated protein kinase 12
156	P54829	PTPN5	Tyrosine-protein phosphatase non-receptor type 5
157	P54845	NRL	Neural retina-specific leucine zipper protein
158	P55072	VCP	Transitional endoplasmic reticulum ATPase
159	P55211	CASP9	Caspase-9
160	P56524	HDAC4	Histone deacetylase 4
161	P58546	MTPN	Myotrophin
162	P61221	ABCE1	ATP-binding cassette sub-family E member 1
163	P61764	STXBP1	Syntaxin-binding protein 1
164	P62136	PPP1CA	Serine/threonine-protein phosphatase PP1-alpha catalytic subunit
165	P62487	POLR2G	DNA-directed RNA polymerase II subunit RPB7
166	P62805	H4C1	Histone H4
167	P67775	PPP2CA	Serine/threonine-protein phosphatase 2A catalytic subunit alpha isoform
168	P67809	YBX1	Y-box-binding protein 1
169	P68400	CSNK2A1	Casein kinase II subunit alpha
170	P78347	GTF2I	General transcription factor II-I
171	P78536	ADAM17	Disintegrin and metalloproteinase domain-containing protein 17
172	P80217	IFI35	Interferon-induced 35 kDa protein
173	P84022	SMAD3	Mothers against decapentaplegic homolog 3
174	Q00613	HSF1	Heat shock factor protein 1
175	Q01085	TIAL1	Nucleolysin TIAR
176	Q01196	RUNX1	Runt-related transcription factor 1
177	Q02156	PRKCE	Protein kinase C epsilon type
178	Q02224	CENPE	Centromere-associated protein E
179	Q02363	ID2	DNA-binding protein inhibitor ID-2
180	Q02548	PAX5	Paired box protein Pax-5
181	Q02750	MAP2K1	Dual specificity mitogen-activated protein kinase kinase 1
182	Q02779	MAP3K10	Mitogen-activated protein kinase kinase kinase 10
183	Q03135	CAV1	Caveolin-1
184	Q03252	LMNB2	Lamin-B2
185	Q04206	RELA	Transcription factor p65
186	Q05086	UBE3A	Ubiquitin-protein ligase E3A
187	Q05209	PTPN12	Tyrosine-protein phosphatase non-receptor type 12
188	Q07021	C1QBP	Complement component 1 Q subcomponent-binding protein, mitochondrial
189	Q07820	MCL1	Induced myeloid leukemia cell differentiation protein Mcl-1
190	Q08117	TLE5	TLE family member 5
191	Q08499	PDE4D	cAMP-specific 3',5'-cyclic phosphodiesterase 4D
192	Q08752	PPID	Peptidyl-prolyl cis-trans isomerase D
193	Q08AG7	MZT1	Mitotic-spindle organizing protein 1
194	Q09472	EP300	Histone acetyltransferase p300
195	Q12772	SREBF2	Sterol regulatory element-binding protein 2
196	Q12800	TFCP2	Alpha-globin transcription factor CP2
197	Q12888	TP53BP1	TP53-binding protein 1
198	Q12913	PTPRJ	Receptor-type tyrosine-protein phosphatase eta
199	Q12931	TRAP1	Heat shock protein 75 kDa, mitochondrial
200	Q12974	PTP4A2	Protein tyrosine phosphatase type IVA 2
201	Q13115	DUSP4	Dual specificity protein phosphatase 4
202	Q13127	REST	RE1-silencing transcription factor
203	Q13164	MAPK7	Mitogen-activated protein kinase 7
204	Q13202	DUSP8	Dual specificity protein phosphatase 8
205	Q13233	MAP3K1	Mitogen-activated protein kinase kinase kinase 1
206	Q13258	PTGDR	Prostaglandin D2 receptor
207	Q13362	PPP2R5C	Serine/threonine-protein phosphatase 2A 56 kDa regulatory subunit gamma isoform
208	Q13418	ILK	Integrin-linked protein kinase
209	Q13444	ADAM15	Disintegrin and metalloproteinase domain-containing protein 15
210	Q13501	SQSTM1	Sequestosome-1
211	Q13541	EIF4EBP1	Eukaryotic translation initiation factor 4E-binding protein 1
212	Q13572	ITPK1	Inositol-tetrakisphosphate 1-kinase
213	Q14160	SCRIB	Protein scribble homolog
214	Q14192	FHL2	Four and a half LIM domains protein 2
215	Q14258	TRIM25	E3 ubiquitin/ISG15 ligase TRIM25
216	Q14558	PRPSAP1	Phosphoribosyl pyrophosphate synthase-associated protein 1
217	Q14790	CASP8	Caspase-8
218	Q14999	CUL7	Cullin-7
219	Q15025	TNIP1	TNFAIP3-interacting protein 1
220	Q15029	EFTUD2	116 kDa U5 small nuclear ribonucleoprotein component
221	Q15046	KARS1	Lysine--tRNA ligase
222	Q15121	PEA15	Astrocytic phosphoprotein PEA-15
223	Q15173	PPP2R5B	Serine/threonine-protein phosphatase 2A 56 kDa regulatory subunit beta isoform
224	Q15256	PTPRR	Receptor-type tyrosine-protein phosphatase R
225	Q15349	RPS6KA2	Ribosomal protein S6 kinase alpha-2
226	Q15418	RPS6KA1	Ribosomal protein S6 kinase alpha-1
227	Q15797	SMAD1	Mothers against decapentaplegic homolog 1
228	Q16539	MAPK14	Mitogen-activated protein kinase 14
229	Q16665	HIF1A	Hypoxia-inducible factor 1-alpha
230	Q16690	DUSP5	Dual specificity protein phosphatase 5
231	Q16828	DUSP6	Dual specificity protein phosphatase 6
232	Q16829	DUSP7	Dual specificity protein phosphatase 7
233	Q3T906	GNPTAB	N-acetylglucosamine-1-phosphotransferase subunits alpha/beta
234	Q5M9Q1	NKAPL	NKAP-like protein
235	Q5T447	HECTD3	E3 ubiquitin-protein ligase HECTD3
236	Q5TGZ0	MICOS10	MICOS complex subunit MIC10
237	Q5VT06	CEP350	Centrosome-associated protein 350
238	Q63HR2	TNS2	Tensin-2
239	Q69YN4	VIRMA	Protein virilizer homolog
240	Q6B8I1	DUSP13	Dual specificity protein phosphatase 13 isoform A
241	Q6IQ23	PLEKHA7	Pleckstrin homology domain-containing family A member 7
242	Q6NYC8	PPP1R18	Phostensin
243	Q6NZ67	MZT2B	Mitotic-spindle organizing protein 2B
244	Q6UX01	LMBR1L	Protein LMBR1L
245	Q7L5N1	COPS6	COP9 signalosome complex subunit 6
246	Q86UR1	NOXA1	NADPH oxidase activator 1
247	Q86V88	MDP1	Magnesium-dependent phosphatase 1
248	Q86WB0	ZC3HC1	Nuclear-interacting partner of ALK
249	Q86Y56	DNAAF5	Dynein assembly factor 5, axonemal
250	Q8IW41	MAPKAPK5	MAP kinase-activated protein kinase 5
251	Q8IWJ2	GCC2	GRIP and coiled-coil domain-containing protein 2
252	Q8IWL3	HSCB	Iron-sulfur cluster co-chaperone protein HscB
253	Q8N122	RPTOR	Regulatory-associated protein of mTOR
254	Q8N5F7	NKAP	NF-kappa-B-activating protein
255	Q8N8S7	ENAH	Protein enabled homolog
256	Q8N9N5	BANP	Protein BANP
257	Q8NCE2	MTMR14	Myotubularin-related protein 14
258	Q8NEM7	SUPT20H	Transcription factor SPT20 homolog
259	Q8NEY1	NAV1	Neuron navigator 1
260	Q8NFZ5	TNIP2	TNFAIP3-interacting protein 2
261	Q8NHY2	COP1	E3 ubiquitin-protein ligase COP1
262	Q8TDN6	BRIX1	Ribosome biogenesis protein BRX1 homolog
263	Q8WTR2	DUSP19	Dual specificity protein phosphatase 19
264	Q8WU20	FRS2	Fibroblast growth factor receptor substrate 2
265	Q8WUJ0	STYX	Serine/threonine/tyrosine-interacting protein
266	Q8WUM4	PDCD6IP	Programmed cell death 6-interacting protein
267	Q8WWQ8	STAB2	Stabilin-2
268	Q8WXH0	SYNE2	Nesprin-2
269	Q8WYQ5	DGCR8	Microprocessor complex subunit DGCR8
270	Q8WZ42	TTN	Titin
271	Q92522	H1-10	Histone H1.10
272	Q92619	ARHGAP45	Rho GTPase-activating protein 45 [Cleaved into: Minor histocompatibility antigen HA-1
273	Q92731	ESR2	Estrogen receptor beta
274	Q92793	CREBBP	CREB-binding protein
275	Q92904	DAZL	Deleted in azoospermia-like
276	Q92974	ARHGEF2	Rho guanine nucleotide exchange factor 2
277	Q93038	TNFRSF25	Tumor necrosis factor receptor superfamily member 25
278	Q93096	PTP4A1	Protein tyrosine phosphatase type IVA 1
279	Q969V6	MRTFA	Myocardin-related transcription factor A
280	Q96AC1	FERMT2	Fermitin family homolog 2
281	Q96AJ1	CLUAP1	Clusterin-associated protein 1
282	Q96CW5	TUBGCP3	Gamma-tubulin complex component 3
283	Q96DR7	ARHGEF26	Rho guanine nucleotide exchange factor 26
284	Q96FW1	OTUB1	Ubiquitin thioesterase OTUB1
285	Q96GG9	DCUN1D1	DCN1-like protein 1
286	Q96P47	AGAP3	Arf-GAP with GTPase, ANK repeat and PH domain-containing protein 3
287	Q96QU8	XPO6	Exportin-6
288	Q96TC7	RMDN3	Regulator of microtubule dynamics protein 3
289	Q99728	BARD1	BRCA1-associated RING domain protein 1
290	Q99750	MDFI	MyoD family inhibitor
291	Q99759	MAP3K3	Mitogen-activated protein kinase kinase kinase 3
292	Q99956	DUSP9	Dual specificity protein phosphatase 9
293	Q99967	CITED2	Cbp/p300-interacting transactivator 2
294	Q9BRK4	LZTS2	Leucine zipper putative tumor suppressor 2
295	Q9BRR9	ARHGAP9	Rho GTPase-activating protein 9
296	Q9BRX9	WDR83	WD repeat domain-containing protein 83
297	Q9BSJ2	TUBGCP2	Gamma-tubulin complex component 2
298	Q9BUB5	MKNK1	MAP kinase-interacting serine/threonine-protein kinase 1
299	Q9BV86	NTMT1	N-terminal Xaa-Pro-Lys N-methyltransferase 1
300	Q9BY84	DUSP16	Dual specificity protein phosphatase 16
301	Q9BYB0	SHANK3	SH3 and multiple ankyrin repeat domains protein 3
302	Q9H0C8	ILKAP	Integrin-linked kinase-associated serine/threonine phosphatase 2C
303	Q9H2K0	MTIF3	Translation initiation factor IF-3, mitochondrial
304	Q9H2K2	TNKS2	Poly [ADP-ribose] polymerase tankyrase-2
305	Q9H3S7	PTPN23	Tyrosine-protein phosphatase non-receptor type 23
306	Q9H467	CUEDC2	CUE domain-containing protein 2
307	Q9H6R7	WDCP	WD repeat and coiled-coil-containing protein
308	Q9H6Z9	EGLN3	Prolyl hydroxylase EGLN3
309	Q9H8V3	ECT2	Protein ECT2
310	Q9H8Y8	GORASP2	Golgi reassembly-stacking protein 2
311	Q9HB71	CACYBP	Calcyclin-binding protein
312	Q9HBH9	MKNK2	MAP kinase-interacting serine/threonine-protein kinase 2
313	Q9NR12	PDLIM7	PDZ and LIM domain protein 7
314	Q9NRH3	TUBG2	Tubulin gamma-2 chain
315	Q9NRX4	PHPT1	14 kDa phosphohistidine phosphatase
316	Q9NWF9	RNF216	E3 ubiquitin-protein ligase RNF216
317	Q9NYA4	MTMR4	Myotubularin-related protein 4
318	Q9NZC7	WWOX	WW domain-containing oxidoreductase
319	Q9UBN7	HDAC6	Histone deacetylase 6
320	Q9UGJ1	TUBGCP4	Gamma-tubulin complex component 4
321	Q9UHA4	LAMTOR3	Ragulator complex protein LAMTOR3
322	Q9UJ41	RABGEF1	Rab5 GDP/GTP exchange factor
323	Q9UJV9	DDX41	Probable ATP-dependent RNA helicase DDX41
324	Q9UKE5	TNIK	TRAF2 and NCK-interacting protein kinase
325	Q9UKS6	PACSIN3	Protein kinase C and casein kinase substrate in neurons protein 3
326	Q9ULH7	MRTFB	Myocardin-related transcription factor B
327	Q9ULV5	HSF4	Heat shock factor protein 4
328	Q9UM73	ALK	ALK tyrosine kinase receptor
329	Q9UNI6	DUSP12	Dual specificity protein phosphatase 12
330	Q9UPG8	PLAGL2	Zinc finger protein PLAGL2
331	Q9UPZ9	CILK1	Serine/threonine-protein kinase ICK
332	Q9UQC2	GAB2	GRB2-associated-binding protein 2
333	Q9Y296	TRAPPC4	Trafficking protein particle complex subunit 4
334	Q9Y312	AAR2	Protein AAR2 homolog
335	Q9Y463	DYRK1B	Dual specificity tyrosine-phosphorylation-regulated kinase 1B
336	Q9Y573	IPP	Actin-binding protein IPP
337	Q9Y5K8	ATP6V1D	V-type proton ATPase subunit D
338	Q9Y6Q9	NCOA3	Nuclear receptor coactivator 3
339	Q9Y6W6	DUSP10	Dual specificity protein phosphatase 10

## Sheet: Common targets
Supplementary Table S7. The common targets of BCL2 with RAF1, p53 and MAPK1.
Sr No.	Common targets
1	AR
2	SRC
3	TUBG1
4	MAPK3
5	PHB
6	MAP2K3
7	VCP
8	MAP3K1
9	PPP2R5C
10	TRIM25
11	EGLN3
12	BCL2
13	P53
14	RAF1
15	MAPK1

## Sheet: Docking_RING
Supplementary Table S8. After Docking protein interaction analysis of BCL2-p53, BCL2-RAF1,and BCL2-MAPK1, by RING server
Type	p53	BCL-2		Type	RAF-1	BCL-2		Type	MAPK-1	BCL-2
HBOND	A-SER99	B-ASP111		HBOND	A-LYS470	B-ASP103		HBOND	A-ARG13	B-ARG107
HBOND	A-ASN131	B-ASP140		HBOND	A-ASN472	B-ARG107		HBOND	A-TYR28	B-ARG107
HBOND	A-SER166	B-ALA100		HBOND	A-LYS431	B-TYR108		HBOND	A-LYS115	B-GLU136
HBOND	A-SER166	B-ASP103		HBOND	A-GLY361	B-ARG109		HBOND	A-TYR185	B-TRP144
HBOND	A-SER166	B-ARG107		HBOND	A-LYS431	B-ASP111		HBOND	A-LYS229	B-TRP188
HBOND	A-SER269	B-ASP140		HBOND	A-ASP555	B-LEU201		HBOND	A-VAL186	B-ASN192
HBOND	A-SER269	B-ARG146		π-π	A-TYR430	B-PHE104		HBOND	A-ARG189	B-ASN192
VDW	A-VAL97	B-ARG107		π-π	A-TYR430	B-TYR108		IONIC	A-LYS115	B-GLU136
VDW	A-SER99	B-TYR108		π-π	A-TYR548	B-TRP144		VDW	A-ARG13	B-LEU106
VDW	A-SER99	B-ASP111		VDW	A-VAL509	B-GLN99		VDW	A-ARG13	B-ARG107
VDW	A-GLN100	B-ARG146		VDW	A-SER359	B-SER105		VDW	A-GLU31	B-TYR108
VDW	A-THR102	B-ASP140		VDW	A-LYS431	B-ARG107		VDW	A-TRP190	B-ARG139
VDW	A-ASN131	B-ASP140		VDW	A-ASN472	B-ARG107		VDW	A-PRO224	B-ARG139
VDW	A-SER166	B-ALA100		VDW	A-TYR430	B-TYR108		VDW	A-TYR111	B-ASP140
VDW	A-SER166	B-ASP103		VDW	A-LYS431	B-TYR108		VDW	A-THR188	B-GLY141
VDW	A-MET169	B-PHE104		VDW	A-GLY356	B-ARG109		VDW	A-TRP190	B-GLY141
VDW	A-MET169	B-ARG107		VDW	A-LYS431	B-ARG110		VDW	A-ALA187	B-VAL142
VDW	A-ASN268	B-ASP140		VDW	A-LYS431	B-ASP111		VDW	A-TYR185	B-ASN143
VDW	A-SER269	B-ARG146		VDW	A-ARG354	B-ALA113		VDW	A-ALA187	B-ASN143
				VDW	A-VAL509	B-TYR202		VDW	A-TYR185	B-TRP144
								VDW	A-LYS229	B-HIS184
								VDW	A-VAL186	B-ASN192
								VDW	A-ARG189	B-ASN192
								VDW	A-HIS59	B-GLU200
								π-cation	A-TYR111	B-ARG146
								π-π	A-TYR28	B-TYR108
								π-π	A-TYR185	B-TRP144
								π-π	A-TYR185	B-TRP188

## Sheet: Docking scores
Supplementary Table S9. Docking and confidence scores for BCL2 interactions with p53, RAF1, and MAPK1 by HDOCK server.
Protein-protein complex	Docking Score (kcal/mol)	Confidence Score	Ligand rmsd (Å)
BCL2-p53	-201.77	0.738	1.68
BCL2-RAF1	-244.5	0.8688	44.48
BCL2-MAPK1	-234.67	0.8447	58.04

## Sheet: Bcl2 Contacts
Supplementary Table S10. Protein complexes with other protein partners responsible for apoptosis regulation.
4B4S
Type	ChainA	ChainB	Energy	Distance
H	Met70	Glu55	-1.4	3.73
H	Ser73	Arg63	-0.5	3.61
I	Asp77	Arg63	-2.14	3.78
H	Gly84	Gly66	-0.8	3.43
H	Gly84	Asn70	-2.3	2.89
IH	Arg85	Asp67	-28.02	3.23
2VM6
Type	ChainA	ChainB	Energy	Distance
IH	Glu47	Arg154	-8.38	3.34
H	Cys55	Met142	-0.9	4.26
A	Cys55	Trp147	-0.7	3.58
H	Val74	Ala149	-0.7	3.55
H	Lys77	Arg153	-3.3	2.89
H	Glu78	Arg153	-5.2	3.01
I	Asp81	Arg153	-3.54	3.74
H	Asn85	Asp157	-4.8	2.96
H	Gly87	Gly156	-1.1	3.2
H	Gly87	Asn160	-1	3.55
IH	Arg88	Asp157	-32.97	3.13
H	Lys146	Arg165	-0.7	3.47
H	Lys147	Asn160	-10.5	2.98
H	Lys147	Tyr163	-4.4	2.95
IH	Glu149	Arg165	-5.12	3.54
5JSN
Type	ChainA	ChainB	Energy	Distance
H	Arg107	Arg101	-0.7	3.67
A	Tyr108	Asn58	-0.7	3.71
IH	Asp111	Arg101	-11.26	2.96
IH	Asp111	Arg108	-5.83	3.12
IH	Glu114	Arg51	-12.29	3.36
IH	Glu114	Arg108	-18.17	3.38
IH	Arg129	Asp48	-12.94	3.23
IH	Glu136	Arg25	-30.55	3.14
H	Glu136	Lys49	-1	3.78
H	Glu136	Ala53	-0.8	3.45
H	Leu137	Gln56	-0.6	3.38
H	Asn143	Asp60	-4	2.85
H	Gly145	Gly59	-1	3.23
IH	Arg146	Asp60	-32.02	3.2
IH	Arg207	Glu73	-35.09	3.1
I	Glu209	Lys90	-7.99	3.27
2K7W
Type	ChainA	ChainB	Energy	Distance
IH	Lys21	Glu158	-27.63	2.87
H	Gln28	Asn160	-0.6	3.19
H	Gln28	Tyr163	-0.7	3.34
H	Gln32	Asn160	-1.7	3.15
H	Leu47	Ala164	-1	3.37
IH	Glu131	Arg153	-16.23	3.2
H	Arg134	Arg153	-0.9	3.1
IH	Arg134	Asp157	-28.48	2.79
H	Thr135	Arg153	-0.6	2.89
IH	Asp142	Glu145	-31.71	2.71
IH	Glu146	Glu145	-24.46	2.64
5FCG
Type	ChainA	ChainB	Energy	Distance
H	Arg68	Lys130	-10.2	3.23
I	Asp72	Lys130	-8.27	2.55
H	Gln79	Glu126	-1.5	3.68
H	Leu80	Trp120	-3.5	2.94
H	Glu97	Glu121	-1.8	3.2
H	Glu97	Arg128	-2.8	3.28
H	Leu98	Arg128	-1.3	2.86
IH	Arg100	Glu125	-17.97	2.68
IH	Asp101	Arg128	-35.12	2.96
H	Gly106	Phe132	-1.2	3.05
H	Gly106	Val133	-2.3	2.87
6DCN
Type	ChainA	ChainB	Energy	Distance
H	Arg100	Met126	-3.7	3.86
H	Ser122	Met109	-2.3	3.74
H	Gln125	Met109	-0.5	3.93
H	Val126	Ser113	-1.2	3
H	Glu129	Ser113	-0.6	3.24
H	Glu129	Lys117	-5.8	2.65
IH	Asp133	Lys117	-12.51	3.11
H	Asn136	Asp121	-5.1	2.97
H	Gly138	Gly120	-1.1	3.13
H	Gly138	Asp124	-1	3.59
IH	Arg139	Asp121	-30.14	3.07
H	Tyr195	Asp124	-2.8	3.17
A	Tyr195	Ser127	-0.7	3.89
5AGX
Type	ChainA	ChainB	Energy	Distance
H	Asp103	Tyr18	-2.3	2.61
A	Phe104	Phe14	-0.5	3.9
H	Val133	Ala4	-0.7	3.48
H	Glu136	Gln5	-3.5	3.05
IH	Glu136	Arg8	-9.54	3.05
I	Asp140	Arg8	-1.57	3.59
H	Asn143	Asp12	-4.6	2.91
H	Gly145	Gly11	-0.7	3.49
IH	Arg146	Asp12	-33.42	3.07
H	Tyr202	Asn15	-1.4	2.84
5VAX
Type	ChainA	ChainB	Energy	Distance
IH	Arg129	TPO108	-8.08	3.45
H	Val133	Ser113	-2.1	2.83
IH	Glu136	Lys117	-22.62	3.13
H	Leu137	Lys117	-1.2	3.43
IH	Asp140	Lys117	-16.69	3.12
H	Asn143	Asp121	-4.6	2.8
H	Gly145	Gly120	-1	3.23
H	Gly145	Asp124	-0.7	3.68
IH	Arg146	Asp121	-31.14	3.17
6QG8
Type	ChainA	ChainB	Energy	Distance
A	His120	Trp133	-0.5	3.69
H	Val133	Gly138	-0.9	3.64
IH	Glu136	Arg142	-13.54	3.14
I	Asp140	Arg142	-0.61	3.95
IH	Arg146	Asp146	-30.42	3.08
5VAY
Type	ChainA	ChainB	Energy	Distance
A	Phe104	Thr119	-0.5	3.87
H	Arg129	Met109	-0.7	3.88
H	Val133	Ser113	-0.9	3.33
IH	Glu136	Lys117	-22.08	3.01
H	Leu137	Lys117	-0.9	3.61
IH	Asp140	Lys117	-25.47	3.32
H	Asn143	Asp121	-5.3	2.86
H	Gly145	Gly120	-1	3.2
IH	Arg146	Asp121	-33.53	3.12
2XA0
Type	ChainA	ChainB	Energy	Distance
A	Phe104	Ile66	-0.5	3.6
IH	Arg107	Glu69	-12.6	3.23
IH	Arg110	Glu69	-34.08	3.16
H	Gln118	Cys62	-2.8	4.04
IH	Arg139	Glu61	-2.36	3.72
I	Asp140	Arg64	-10.77	2.97
H	Asn143	Asp68	-4.8	3.02
H	Asn143	Asp71	-0.5	3.42
H	Gly145	Gly67	-0.9	3.05
H	Gly145	Asp71	-2.6	3.44
IH	Arg146	Asp68	-20.33	2.7
IH	Glu200	Arg78	-6.85	2.79
H	Leu201	Arg78	-0.6	3.81
H	Tyr202	Met74	-0.5	3.78
4BD2
Type	ChainA	ChainB	Energy	Distance
H	Arg65	Pro103	-7.4	2.89
H	Glu69	Leu105	-0.8	2.52
H	Asn73	His89	-0.7	3.47
H	Met79	Asn85	-1	3.73
H	Ala82	Gln79	-2.7	3.35
H	Val83	Gln79	-0.6	3.53
H	Asp84	Gln79	-3	2.71
IH	Arg94	Glu80	-3.06	3.47
H	Val95	Ala87	-0.5	3.77
H	Asp98	Arg84	-0.5	3.65
H	Met99	Leu90	-0.5	3.83
H	Met99	Ala91	-0.5	3.83
H	Asn106	Asp95	-5	2.79
H	Gly108	Gly94	-1.2	3.35
IH	Arg109	Asp95	-28.53	3.05
6IWB
Type	ChainA	ChainB	Energy	Distance
H	Glu14	Arg66	-1.5	3.26
H	Leu21	Asp70	-1	3.12
H	Ser25	Phe71	-1	3.31
I	Arg101	Glu95	-0.66	3.92
H	Ser126	Arg88	-1.2	3.39
H	His127	Glu95	-0.8	3.4
H	Ala130	Val92	-0.5	3.79
H	Arg134	Glu95	-5.3	3.06
I	Arg134	Asp99	-2.74	3.3
A	Ile136	Phe63	-0.5	3.65
H	Gly137	Gly104	-1.4	3.26
H	Asp138	Asn102	-7	2.85
IH	Asp138	Arg105	-24.85	3.23
H	Asp141	Trp103	-0.5	3.89
H	Asp141	Gly104	-1.2	3.58
H	Asp141	Tyr161	-0.6	3.39
P04637
Type	ChainA	ChainB	Energy	Distance
H	Asp111	Ser99	-2.6	2.98
H	Arg146	Gln100	-1.7	3.6
H	Glu136	Lys101	-1.8	3.4
H	Asp140	Asn131	-2.5	2.91
H	Leu201	Gln165	-0.5	3.01
H	Tyr202	Gln165	-1.1	3.65
H	Ala100	Ser166	-2.8	3.18
H	Arg107	Ser166	-6	2.93
H	Asp103	Gln167	-0.6	3.67
H	Tyr202	Gln167	-1.4	3.38
H	Arg107	Met169	-1.8	3.66
H	Arg107	Thr170	-0.9	3.66
H	Asp140	Asn268	-0.7	3.08
H	Asp140	Ser269	-1.3	3.27
H	Arg146	Ser269	-1.1	3.56
P04049
Type	ChainA	ChainB	Energy	Distance
H	Ala113	Arg354	-0.6	3.21
H	Arg110	Ile355	-0.6	3.56
H	Ser105	Ser357	-0.8	3.47
H	Arg109	Ser357	-0.6	3.3
H	Ser105	Gly358	-0.6	3.46
H	Gln25	Ser359	-0.6	3.1
H	Arg109	Gly361	-5.1	3.44
H	Arg110	Ser427	-0.5	3.4
H	Arg107	Ser428	-1.7	3.13
H	Arg107	Lys431	-2.1	2.9
H	Tyr108	Lys431	-2.6	3.45
IH	Asp111	Lys431	-12.67	2.87
IH	Asp103	Lys470	-16.6	2.92
H	Leu201	Asp555	-0.5	3.5
P28482
Type	ChainA	ChainB	Energy	Distance
I	Arg107	Glu31	-0.59	3.96
IH	Glu136	Lys115	-20.02	3.04
A	Trp144	Tyr185	0	3.89
H	Asn192	Val186	-1.4	2.97
H	Gly141	Thr188	-1	3.09
H	Asn192	Arg189	-4.5	2.87
H	Asp183	Lys229	-2.2	2.95
H	Asp191	Tyr231	-1.3	3.51
